# Supplementary material for: Cognitive Abilities of Dogs with Mucopolysaccharidosis I: Learning and Memory
Source: Animals (Basel). 2020 Feb 28;10(3):397. doi: 10.3390/ani10030397 (PMC7143070; doi:10.3390/ani10030397)
Supplement: Supplementary file 1 [file animals-10-00397-s001.zip]

Archive with 7 entries (6 files):
- DNMP_Revised_AddedVar.xlsx
- __MACOSX/
- __MACOSX/._DNMP_Revised_AddedVar.xlsx
- MPS Article_Supplementary Material.docx
- __MACOSX/._MPS Article_Supplementary Material.docx
- MPS_Cog_Final_Stats.xlsx
- __MACOSX/._MPS_Cog_Final_Stats.xlsx
