# Supplementary material for: Cognitive Abilities of Dogs with Mucopolysaccharidosis I: Learning and Memory
Source: Animals (Basel). 2020 Feb 28;10(3):397. doi: 10.3390/ani10030397 (PMC7143070; doi:10.3390/ani10030397)
Supplement: Supplementary file 1 [file animals-10-00397-s001.zip › DNMP_Revised_AddedVar.xlsx]

## Sheet: DNMP_Revised
Subject	Group	Name	DOB	Date	Session	Trial	Choice (0=incorrect; 1 = correct; NR = no response	Time Delay (s)	Reached criterion (0=no, 1=yes)
I-670	1	Peanut	2015-03-31	2015-11-04	1	1	0	20	0
I-670	1	Peanut	2015-03-31	2015-11-04	1	2	0	20	0
I-670	1	Peanut	2015-03-31	2015-11-04	1	3	0	20	0
I-670	1	Peanut	2015-03-31	2015-11-04	1	4	0	20	0
I-670	1	Peanut	2015-03-31	2015-11-04	1	5	0	20	0
I-670	1	Peanut	2015-03-31	2015-11-04	1	6	1	20	0
I-670	1	Peanut	2015-03-31	2015-11-04	1	7	1	20	0
I-670	1	Peanut	2015-03-31	2015-11-04	1	8	1	20	0
I-670	1	Peanut	2015-03-31	2015-11-04	1	9	1	20	0
I-670	1	Peanut	2015-03-31	2015-11-04	1	10	1	20	0
I-670	1	Peanut	2015-03-31	2015-11-18	2	1	1	20	0
I-670	1	Peanut	2015-03-31	2015-11-18	2	2	0	20	0
I-670	1	Peanut	2015-03-31	2015-11-18	2	3	1	20	0
I-670	1	Peanut	2015-03-31	2015-11-18	2	4	1	20	0
I-670	1	Peanut	2015-03-31	2015-11-18	2	5	1	20	0
I-670	1	Peanut	2015-03-31	2015-11-18	2	6	1	20	0
I-670	1	Peanut	2015-03-31	2015-11-18	2	7	1	20	0
I-670	1	Peanut	2015-03-31	2015-11-18	2	8	1	20	0
I-670	1	Peanut	2015-03-31	2015-11-18	2	9	1	20	0
I-670	1	Peanut	2015-03-31	2015-11-18	2	10	1	20	1
I-672	3	Bruno	2015-03-31	2015-11-03	1	1	0	20	0
I-672	3	Bruno	2015-03-31	2015-11-03	1	2	0	20	0
I-672	3	Bruno	2015-03-31	2015-11-03	1	3	0	20	0
I-672	3	Bruno	2015-03-31	2015-11-03	1	4	0	20	0
I-672	3	Bruno	2015-03-31	2015-11-03	1	5	0	20	0
I-672	3	Bruno	2015-03-31	2015-11-03	1	6	0	20	0
I-672	3	Bruno	2015-03-31	2015-11-03	1	7	0	20	0
I-672	3	Bruno	2015-03-31	2015-11-03	1	8	0	20	0
I-672	3	Bruno	2015-03-31	2015-11-03	1	9	0	20	0
I-672	3	Bruno	2015-03-31	2015-11-03	1	10	0	20	0
I-672	3	Bruno	2015-03-31	2015-11-17	2	1	0	20	0
I-672	3	Bruno	2015-03-31	2015-11-17	2	2	1	20	0
I-672	3	Bruno	2015-03-31	2015-11-17	2	3	0	20	0
I-672	3	Bruno	2015-03-31	2015-11-17	2	4	1	20	0
I-672	3	Bruno	2015-03-31	2015-11-17	2	5	0	20	0
I-672	3	Bruno	2015-03-31	2015-11-17	2	6	0	20	0
I-672	3	Bruno	2015-03-31	2015-11-17	2	7	1	20	0
I-672	3	Bruno	2015-03-31	2015-11-17	2	8	1	20	0
I-672	3	Bruno	2015-03-31	2015-11-17	2	9	1	20	0
I-672	3	Bruno	2015-03-31	2015-11-17	2	10	1	20	0
I-672	3	Bruno	2015-03-31	2015-12-02	3	1	0	20	0
I-672	3	Bruno	2015-03-31	2015-12-02	3	2	0	20	0
I-672	3	Bruno	2015-03-31	2015-12-02	3	3	0	20	0
I-672	3	Bruno	2015-03-31	2015-12-02	3	4	0	20	0
I-672	3	Bruno	2015-03-31	2015-12-02	3	5	0	20	0
I-672	3	Bruno	2015-03-31	2015-12-02	3	6	0	20	0
I-672	3	Bruno	2015-03-31	2015-12-02	3	7	0	20	0
I-672	3	Bruno	2015-03-31	2015-12-02	3	8	0	20	0
I-672	3	Bruno	2015-03-31	2015-12-02	3	9	0	20	0
I-672	3	Bruno	2015-03-31	2015-12-02	3	10	0	20	0
I-672	3	Bruno	2015-03-31	2015-12-16	4	1	0	20	0
I-672	3	Bruno	2015-03-31	2015-12-16	4	2	1	20	0
I-672	3	Bruno	2015-03-31	2015-12-16	4	3	0	20	0
I-672	3	Bruno	2015-03-31	2015-12-16	4	4	0	20	0
I-672	3	Bruno	2015-03-31	2015-12-16	4	5	1	20	0
I-672	3	Bruno	2015-03-31	2015-12-16	4	6	1	20	0
I-672	3	Bruno	2015-03-31	2015-12-16	4	7	1	20	0
I-672	3	Bruno	2015-03-31	2015-12-16	4	8	1	20	0
I-672	3	Bruno	2015-03-31	2015-12-16	4	9	1	20	0
I-672	3	Bruno	2015-03-31	2015-12-16	4	10	1	20	0
I-672	3	Bruno	2015-03-31	2015-12-29	5	1	0	20	0
I-672	3	Bruno	2015-03-31	2015-12-29	5	2	0	20	0
I-672	3	Bruno	2015-03-31	2015-12-29	5	3	0	20	0
I-672	3	Bruno	2015-03-31	2015-12-29	5	4	0	20	0
I-672	3	Bruno	2015-03-31	2015-12-29	5	5	0	20	0
I-672	3	Bruno	2015-03-31	2015-12-29	5	6	0	20	0
I-672	3	Bruno	2015-03-31	2015-12-29	5	7	0	20	0
I-672	3	Bruno	2015-03-31	2015-12-29	5	8	0	20	0
I-672	3	Bruno	2015-03-31	2015-12-29	5	9	1	20	0
I-672	3	Bruno	2015-03-31	2015-12-29	5	10	1	20	0
I-672	3	Bruno	2015-03-31	2016-01-14	6	1	0	20	0
I-672	3	Bruno	2015-03-31	2016-01-14	6	2	0	20	0
I-672	3	Bruno	2015-03-31	2016-01-14	6	3	0	20	0
I-672	3	Bruno	2015-03-31	2016-01-14	6	4	0	20	0
I-672	3	Bruno	2015-03-31	2016-01-14	6	5	0	20	0
I-672	3	Bruno	2015-03-31	2016-01-14	6	6	0	20	0
I-672	3	Bruno	2015-03-31	2016-01-14	6	7	1	20	0
I-672	3	Bruno	2015-03-31	2016-01-14	6	8	1	20	0
I-672	3	Bruno	2015-03-31	2016-01-14	6	9	1	20	0
I-672	3	Bruno	2015-03-31	2016-01-14	6	10	1	20	0
I-672	3	Bruno	2015-03-31	2016-01-30	7	1	0	20	0
I-672	3	Bruno	2015-03-31	2016-01-30	7	2	0	20	0
I-672	3	Bruno	2015-03-31	2016-01-30	7	3	0	20	0
I-672	3	Bruno	2015-03-31	2016-01-30	7	4	0	20	0
I-672	3	Bruno	2015-03-31	2016-01-30	7	5	0	20	0
I-672	3	Bruno	2015-03-31	2016-01-30	7	6	1	20	0
I-672	3	Bruno	2015-03-31	2016-01-30	7	7	1	20	0
I-672	3	Bruno	2015-03-31	2016-01-30	7	8	1	20	0
I-672	3	Bruno	2015-03-31	2016-01-30	7	9	1	20	0
I-672	3	Bruno	2015-03-31	2016-01-30	7	10	1	20	0
I-672	3	Bruno	2015-03-31	2016-02-14	8	1	0	20	0
I-672	3	Bruno	2015-03-31	2016-02-14	8	2	0	20	0
I-672	3	Bruno	2015-03-31	2016-02-14	8	3	0	20	0
I-672	3	Bruno	2015-03-31	2016-02-14	8	4	1	20	0
I-672	3	Bruno	2015-03-31	2016-02-14	8	5	1	20	0
I-672	3	Bruno	2015-03-31	2016-02-14	8	6	1	20	0
I-672	3	Bruno	2015-03-31	2016-02-14	8	7	1	20	0
I-672	3	Bruno	2015-03-31	2016-02-14	8	8	1	20	0
I-672	3	Bruno	2015-03-31	2016-02-14	8	9	1	20	0
I-672	3	Bruno	2015-03-31	2016-02-14	8	10	1	20	0
I-680	3	Charlie	2015-05-13	2015-11-03	1	1	0	20	0
I-680	3	Charlie	2015-05-13	2015-11-03	1	2	0	20	0
I-680	3	Charlie	2015-05-13	2015-11-03	1	3	0	20	0
I-680	3	Charlie	2015-05-13	2015-11-03	1	4	0	20	0
I-680	3	Charlie	2015-05-13	2015-11-03	1	5	0	20	0
I-680	3	Charlie	2015-05-13	2015-11-03	1	6	0	20	0
I-680	3	Charlie	2015-05-13	2015-11-03	1	7	0	20	0
I-680	3	Charlie	2015-05-13	2015-11-03	1	8	0	20	0
I-680	3	Charlie	2015-05-13	2015-11-03	1	9	0	20	0
I-680	3	Charlie	2015-05-13	2015-11-03	1	10	0	20	0
I-680	3	Charlie	2015-05-13	2015-11-17	2	1	0	20	0
I-680	3	Charlie	2015-05-13	2015-11-17	2	2	0	20	0
I-680	3	Charlie	2015-05-13	2015-11-17	2	3	1	20	0
I-680	3	Charlie	2015-05-13	2015-11-17	2	4	1	20	0
I-680	3	Charlie	2015-05-13	2015-11-17	2	5	0	20	0
I-680	3	Charlie	2015-05-13	2015-11-17	2	6	1	20	0
I-680	3	Charlie	2015-05-13	2015-11-17	2	7	1	20	0
I-680	3	Charlie	2015-05-13	2015-11-17	2	8	0	20	0
I-680	3	Charlie	2015-05-13	2015-11-17	2	9	0	20	0
I-680	3	Charlie	2015-05-13	2015-11-17	2	10	0	20	0
I-680	3	Charlie	2015-05-13	2015-12-02	3	1	0	20	0
I-680	3	Charlie	2015-05-13	2015-12-02	3	2	0	20	0
I-680	3	Charlie	2015-05-13	2015-12-02	3	3	0	20	0
I-680	3	Charlie	2015-05-13	2015-12-02	3	4	0	20	0
I-680	3	Charlie	2015-05-13	2015-12-02	3	5	0	20	0
I-680	3	Charlie	2015-05-13	2015-12-02	3	6	0	20	0
I-680	3	Charlie	2015-05-13	2015-12-02	3	7	0	20	0
I-680	3	Charlie	2015-05-13	2015-12-02	3	8	0	20	0
I-680	3	Charlie	2015-05-13	2015-12-02	3	9	0	20	0
I-680	3	Charlie	2015-05-13	2015-12-02	3	10	0	20	0
I-680	3	Charlie	2015-05-13	2015-12-16	4	1	0	20	0
I-680	3	Charlie	2015-05-13	2015-12-16	4	2	0	20	0
I-680	3	Charlie	2015-05-13	2015-12-16	4	3	0	20	0
I-680	3	Charlie	2015-05-13	2015-12-16	4	4	0	20	0
I-680	3	Charlie	2015-05-13	2015-12-16	4	5	0	20	0
I-680	3	Charlie	2015-05-13	2015-12-16	4	6	0	20	0
I-680	3	Charlie	2015-05-13	2015-12-16	4	7	0	20	0
I-680	3	Charlie	2015-05-13	2015-12-16	4	8	0	20	0
I-680	3	Charlie	2015-05-13	2015-12-16	4	9	0	20	0
I-680	3	Charlie	2015-05-13	2015-12-16	4	10	0	20	0
I-680	3	Charlie	2015-05-13	2015-12-29	5	1	0	20	0
I-680	3	Charlie	2015-05-13	2015-12-29	5	2	0	20	0
I-680	3	Charlie	2015-05-13	2015-12-29	5	3	0	20	0
I-680	3	Charlie	2015-05-13	2015-12-29	5	4	0	20	0
I-680	3	Charlie	2015-05-13	2015-12-29	5	5	0	20	0
I-680	3	Charlie	2015-05-13	2015-12-29	5	6	0	20	0
I-680	3	Charlie	2015-05-13	2015-12-29	5	7	0	20	0
I-680	3	Charlie	2015-05-13	2015-12-29	5	8	0	20	0
I-680	3	Charlie	2015-05-13	2015-12-29	5	9	0	20	0
I-680	3	Charlie	2015-05-13	2015-12-29	5	10	0	20	0
I-680	3	Charlie	2015-05-13	2016-01-14	6	1	0	20	0
I-680	3	Charlie	2015-05-13	2016-01-14	6	2	0	20	0
I-680	3	Charlie	2015-05-13	2016-01-14	6	3	0	20	0
I-680	3	Charlie	2015-05-13	2016-01-14	6	4	0	20	0
I-680	3	Charlie	2015-05-13	2016-01-14	6	5	0	20	0
I-680	3	Charlie	2015-05-13	2016-01-14	6	6	0	20	0
I-680	3	Charlie	2015-05-13	2016-01-14	6	7	0	20	0
I-680	3	Charlie	2015-05-13	2016-01-14	6	8	0	20	0
I-680	3	Charlie	2015-05-13	2016-01-14	6	9	0	20	0
I-680	3	Charlie	2015-05-13	2016-01-14	6	10	0	20	0
I-680	3	Charlie	2015-05-13	2016-01-30	7	1	0	20	0
I-680	3	Charlie	2015-05-13	2016-01-30	7	2	1	20	0
I-680	3	Charlie	2015-05-13	2016-01-30	7	3	1	20	0
I-680	3	Charlie	2015-05-13	2016-01-30	7	4	0	20	0
I-680	3	Charlie	2015-05-13	2016-01-30	7	5	0	20	0
I-680	3	Charlie	2015-05-13	2016-01-30	7	6	0	20	0
I-680	3	Charlie	2015-05-13	2016-01-30	7	7	0	20	0
I-680	3	Charlie	2015-05-13	2016-01-30	7	8	0	20	0
I-680	3	Charlie	2015-05-13	2016-01-30	7	9	0	20	0
I-680	3	Charlie	2015-05-13	2016-01-30	7	10	0	20	0
I-680	3	Charlie	2015-05-13	2016-02-14	8	1	0	20	0
I-680	3	Charlie	2015-05-13	2016-02-14	8	2	0	20	0
I-680	3	Charlie	2015-05-13	2016-02-14	8	3	0	20	0
I-680	3	Charlie	2015-05-13	2016-02-14	8	4	0	20	0
I-680	3	Charlie	2015-05-13	2016-02-14	8	5	0	20	0
I-680	3	Charlie	2015-05-13	2016-02-14	8	6	0	20	0
I-680	3	Charlie	2015-05-13	2016-02-14	8	7	0	20	0
I-680	3	Charlie	2015-05-13	2016-02-14	8	8	0	20	0
I-680	3	Charlie	2015-05-13	2016-02-14	8	9	0	20	0
I-680	3	Charlie	2015-05-13	2016-02-14	8	10	0	20	0
I-683	2	Bridgette	2015-05-20	2015-11-03	1	1	0	20	0
I-683	2	Bridgette	2015-05-20	2015-11-03	1	2	0	20	0
I-683	2	Bridgette	2015-05-20	2015-11-03	1	3	0	20	0
I-683	2	Bridgette	2015-05-20	2015-11-03	1	4	0	20	0
I-683	2	Bridgette	2015-05-20	2015-11-03	1	5	0	20	0
I-683	2	Bridgette	2015-05-20	2015-11-03	1	6	0	20	0
I-683	2	Bridgette	2015-05-20	2015-11-03	1	7	0	20	0
I-683	2	Bridgette	2015-05-20	2015-11-03	1	8	1	20	0
I-683	2	Bridgette	2015-05-20	2015-11-03	1	9	1	20	0
I-683	2	Bridgette	2015-05-20	2015-11-03	1	10	1	20	0
I-683	2	Bridgette	2015-05-20	2015-11-17	2	1	0	20	0
I-683	2	Bridgette	2015-05-20	2015-11-17	2	2	0	20	0
I-683	2	Bridgette	2015-05-20	2015-11-17	2	3	0	20	0
I-683	2	Bridgette	2015-05-20	2015-11-17	2	4	0	20	0
I-683	2	Bridgette	2015-05-20	2015-11-17	2	5	0	20	0
I-683	2	Bridgette	2015-05-20	2015-11-17	2	6	0	20	0
I-683	2	Bridgette	2015-05-20	2015-11-17	2	7	0	20	0
I-683	2	Bridgette	2015-05-20	2015-11-17	2	8	1	20	0
I-683	2	Bridgette	2015-05-20	2015-11-17	2	9	1	20	0
I-683	2	Bridgette	2015-05-20	2015-11-17	2	10	1	20	0
I-683	2	Bridgette	2015-05-20	2015-12-02	3	1	0	20	0
I-683	2	Bridgette	2015-05-20	2015-12-02	3	2	0	20	0
I-683	2	Bridgette	2015-05-20	2015-12-02	3	3	1	20	0
I-683	2	Bridgette	2015-05-20	2015-12-02	3	4	1	20	0
I-683	2	Bridgette	2015-05-20	2015-12-02	3	5	1	20	0
I-683	2	Bridgette	2015-05-20	2015-12-02	3	6	1	20	0
I-683	2	Bridgette	2015-05-20	2015-12-02	3	7	1	20	0
I-683	2	Bridgette	2015-05-20	2015-12-02	3	8	1	20	0
I-683	2	Bridgette	2015-05-20	2015-12-02	3	9	1	20	0
I-683	2	Bridgette	2015-05-20	2015-12-02	3	10	1	20	0
I-683	2	Bridgette	2015-05-20	2015-12-16	4	1	0	20	0
I-683	2	Bridgette	2015-05-20	2015-12-16	4	2	1	20	0
I-683	2	Bridgette	2015-05-20	2015-12-16	4	3	1	20	0
I-683	2	Bridgette	2015-05-20	2015-12-16	4	4	1	20	0
I-683	2	Bridgette	2015-05-20	2015-12-16	4	5	1	20	0
I-683	2	Bridgette	2015-05-20	2015-12-16	4	6	1	20	0
I-683	2	Bridgette	2015-05-20	2015-12-16	4	7	1	20	0
I-683	2	Bridgette	2015-05-20	2015-12-16	4	8	1	20	0
I-683	2	Bridgette	2015-05-20	2015-12-16	4	9	1	20	0
I-683	2	Bridgette	2015-05-20	2015-12-16	4	10	1	20	1
I-687	2	Gus	2015-05-20	2015-11-03	1	1	0	20	0
I-687	2	Gus	2015-05-20	2015-11-03	1	2	0	20	0
I-687	2	Gus	2015-05-20	2015-11-03	1	3	0	20	0
I-687	2	Gus	2015-05-20	2015-11-03	1	4	0	20	0
I-687	2	Gus	2015-05-20	2015-11-03	1	5	0	20	0
I-687	2	Gus	2015-05-20	2015-11-03	1	6	0	20	0
I-687	2	Gus	2015-05-20	2015-11-03	1	7	1	20	0
I-687	2	Gus	2015-05-20	2015-11-03	1	8	1	20	0
I-687	2	Gus	2015-05-20	2015-11-03	1	9	1	20	0
I-687	2	Gus	2015-05-20	2015-11-03	1	10	1	20	0
I-687	2	Gus	2015-05-20	2015-11-17	2	1	0	20	0
I-687	2	Gus	2015-05-20	2015-11-17	2	2	0	20	0
I-687	2	Gus	2015-05-20	2015-11-17	2	3	0	20	0
I-687	2	Gus	2015-05-20	2015-11-17	2	4	0	20	0
I-687	2	Gus	2015-05-20	2015-11-17	2	5	0	20	0
I-687	2	Gus	2015-05-20	2015-11-17	2	6	0	20	0
I-687	2	Gus	2015-05-20	2015-11-17	2	7	0	20	0
I-687	2	Gus	2015-05-20	2015-11-17	2	8	1	20	0
I-687	2	Gus	2015-05-20	2015-11-17	2	9	1	20	0
I-687	2	Gus	2015-05-20	2015-11-17	2	10	1	20	0
I-687	2	Gus	2015-05-20	2015-12-02	3	1	0	20	0
I-687	2	Gus	2015-05-20	2015-12-02	3	2	0	20	0
I-687	2	Gus	2015-05-20	2015-12-02	3	3	0	20	0
I-687	2	Gus	2015-05-20	2015-12-02	3	4	0	20	0
I-687	2	Gus	2015-05-20	2015-12-02	3	5	0	20	0
I-687	2	Gus	2015-05-20	2015-12-02	3	6	0	20	0
I-687	2	Gus	2015-05-20	2015-12-02	3	7	0	20	0
I-687	2	Gus	2015-05-20	2015-12-02	3	8	1	20	0
I-687	2	Gus	2015-05-20	2015-12-02	3	9	1	20	0
I-687	2	Gus	2015-05-20	2015-12-02	3	10	1	20	0
I-687	2	Gus	2015-05-20	2015-12-16	4	1	0	20	0
I-687	2	Gus	2015-05-20	2015-12-16	4	2	0	20	0
I-687	2	Gus	2015-05-20	2015-12-16	4	3	0	20	0
I-687	2	Gus	2015-05-20	2015-12-16	4	4	0	20	0
I-687	2	Gus	2015-05-20	2015-12-16	4	5	0	20	0
I-687	2	Gus	2015-05-20	2015-12-16	4	6	1	20	0
I-687	2	Gus	2015-05-20	2015-12-16	4	7	1	20	0
I-687	2	Gus	2015-05-20	2015-12-16	4	8	1	20	0
I-687	2	Gus	2015-05-20	2015-12-16	4	9	1	20	0
I-687	2	Gus	2015-05-20	2015-12-16	4	10	1	20	0
I-687	2	Gus	2015-05-20	2015-12-29	5	1	0	20	0
I-687	2	Gus	2015-05-20	2015-12-29	5	2	0	20	0
I-687	2	Gus	2015-05-20	2015-12-29	5	3	0	20	0
I-687	2	Gus	2015-05-20	2015-12-29	5	4	0	20	0
I-687	2	Gus	2015-05-20	2015-12-29	5	5	0	20	0
I-687	2	Gus	2015-05-20	2015-12-29	5	6	0	20	0
I-687	2	Gus	2015-05-20	2015-12-29	5	7	0	20	0
I-687	2	Gus	2015-05-20	2015-12-29	5	8	0	20	0
I-687	2	Gus	2015-05-20	2015-12-29	5	9	1	20	0
I-687	2	Gus	2015-05-20	2015-12-29	5	10	1	20	0
I-687	2	Gus	2015-05-20	2016-01-14	6	1	0	20	0
I-687	2	Gus	2015-05-20	2016-01-14	6	2	0	20	0
I-687	2	Gus	2015-05-20	2016-01-14	6	3	0	20	0
I-687	2	Gus	2015-05-20	2016-01-14	6	4	0	20	0
I-687	2	Gus	2015-05-20	2016-01-14	6	5	0	20	0
I-687	2	Gus	2015-05-20	2016-01-14	6	6	0	20	0
I-687	2	Gus	2015-05-20	2016-01-14	6	7	1	20	0
I-687	2	Gus	2015-05-20	2016-01-14	6	8	0	20	0
I-687	2	Gus	2015-05-20	2016-01-14	6	9	0	20	0
I-687	2	Gus	2015-05-20	2016-01-14	6	10	0	20	0
I-687	2	Gus	2015-05-20	2016-01-30	7	1	0	20	0
I-687	2	Gus	2015-05-20	2016-01-30	7	2	0	20	0
I-687	2	Gus	2015-05-20	2016-01-30	7	3	0	20	0
I-687	2	Gus	2015-05-20	2016-01-30	7	4	0	20	0
I-687	2	Gus	2015-05-20	2016-01-30	7	5	0	20	0
I-687	2	Gus	2015-05-20	2016-01-30	7	6	0	20	0
I-687	2	Gus	2015-05-20	2016-01-30	7	7	0	20	0
I-687	2	Gus	2015-05-20	2016-01-30	7	8	0	20	0
I-687	2	Gus	2015-05-20	2016-01-30	7	9	1	20	0
I-687	2	Gus	2015-05-20	2016-01-30	7	10	1	20	0
I-687	2	Gus	2015-05-20	2016-02-14	8	1	0	20	0
I-687	2	Gus	2015-05-20	2016-02-14	8	2	0	20	0
I-687	2	Gus	2015-05-20	2016-02-14	8	3	0	20	0
I-687	2	Gus	2015-05-20	2016-02-14	8	4	0	20	0
I-687	2	Gus	2015-05-20	2016-02-14	8	5	0	20	0
I-687	2	Gus	2015-05-20	2016-02-14	8	6	0	20	0
I-687	2	Gus	2015-05-20	2016-02-14	8	7	0	20	0
I-687	2	Gus	2015-05-20	2016-02-14	8	8	0	20	0
I-687	2	Gus	2015-05-20	2016-02-14	8	9	1	20	0
I-687	2	Gus	2015-05-20	2016-02-14	8	10	0	20	0
I-690	2	Timmy	2015-05-20	2015-11-03	1	1	0	20	0
I-690	2	Timmy	2015-05-20	2015-11-03	1	2	0	20	0
I-690	2	Timmy	2015-05-20	2015-11-03	1	3	0	20	0
I-690	2	Timmy	2015-05-20	2015-11-03	1	4	0	20	0
I-690	2	Timmy	2015-05-20	2015-11-03	1	5	0	20	0
I-690	2	Timmy	2015-05-20	2015-11-03	1	6	0	20	0
I-690	2	Timmy	2015-05-20	2015-11-03	1	7	NR	20	0
I-690	2	Timmy	2015-05-20	2015-11-03	1	8	NR	20	0
I-690	2	Timmy	2015-05-20	2015-11-03	1	9	NR	20	0
I-690	2	Timmy	2015-05-20	2015-11-03	1	10	NR	20	0
I-690	2	Timmy	2015-05-20	2015-11-17	2	1	0	20	0
I-690	2	Timmy	2015-05-20	2015-11-17	2	2	0	20	0
I-690	2	Timmy	2015-05-20	2015-11-17	2	3	0	20	0
I-690	2	Timmy	2015-05-20	2015-11-17	2	4	1	20	0
I-690	2	Timmy	2015-05-20	2015-11-17	2	5	1	20	0
I-690	2	Timmy	2015-05-20	2015-11-17	2	6	1	20	0
I-690	2	Timmy	2015-05-20	2015-11-17	2	7	NR	20	0
I-690	2	Timmy	2015-05-20	2015-11-17	2	8	NR	20	0
I-690	2	Timmy	2015-05-20	2015-11-17	2	9	NR	20	0
I-690	2	Timmy	2015-05-20	2015-11-17	2	10	NR	20	0
I-690	2	Timmy	2015-05-20	2015-12-02	3	1	1	20	0
I-690	2	Timmy	2015-05-20	2015-12-02	3	2	0	20	0
I-690	2	Timmy	2015-05-20	2015-12-02	3	3	1	20	0
I-690	2	Timmy	2015-05-20	2015-12-02	3	4	1	20	0
I-690	2	Timmy	2015-05-20	2015-12-02	3	5	1	20	0
I-690	2	Timmy	2015-05-20	2015-12-02	3	6	1	20	0
I-690	2	Timmy	2015-05-20	2015-12-02	3	7	NR	20	0
I-690	2	Timmy	2015-05-20	2015-12-02	3	8	NR	20	0
I-690	2	Timmy	2015-05-20	2015-12-02	3	9	NR	20	0
I-690	2	Timmy	2015-05-20	2015-12-02	3	10	NR	20	0
I-690	2	Timmy	2015-05-20	2015-12-16	4	1	1	20	0
I-690	2	Timmy	2015-05-20	2015-12-16	4	2	1	20	0
I-690	2	Timmy	2015-05-20	2015-12-16	4	3	1	20	0
I-690	2	Timmy	2015-05-20	2015-12-16	4	4	0	20	0
I-690	2	Timmy	2015-05-20	2015-12-16	4	5	1	20	0
I-690	2	Timmy	2015-05-20	2015-12-16	4	6	1	20	0
I-690	2	Timmy	2015-05-20	2015-12-16	4	7	1	20	0
I-690	2	Timmy	2015-05-20	2015-12-16	4	8	1	20	0
I-690	2	Timmy	2015-05-20	2015-12-16	4	9	1	20	0
I-690	2	Timmy	2015-05-20	2015-12-16	4	10	1	20	1
I-691	2	Scruffy	2015-05-20	2015-11-03	1	1	0	20	0
I-691	2	Scruffy	2015-05-20	2015-11-03	1	2	0	20	0
I-691	2	Scruffy	2015-05-20	2015-11-03	1	3	0	20	0
I-691	2	Scruffy	2015-05-20	2015-11-03	1	4	0	20	0
I-691	2	Scruffy	2015-05-20	2015-11-03	1	5	0	20	0
I-691	2	Scruffy	2015-05-20	2015-11-03	1	6	0	20	0
I-691	2	Scruffy	2015-05-20	2015-11-03	1	7	0	20	0
I-691	2	Scruffy	2015-05-20	2015-11-03	1	8	0	20	0
I-691	2	Scruffy	2015-05-20	2015-11-03	1	9	1	20	0
I-691	2	Scruffy	2015-05-20	2015-11-03	1	10	1	20	0
I-691	2	Scruffy	2015-05-20	2015-11-17	2	1	0	20	0
I-691	2	Scruffy	2015-05-20	2015-11-17	2	2	0	20	0
I-691	2	Scruffy	2015-05-20	2015-11-17	2	3	0	20	0
I-691	2	Scruffy	2015-05-20	2015-11-17	2	4	0	20	0
I-691	2	Scruffy	2015-05-20	2015-11-17	2	5	0	20	0
I-691	2	Scruffy	2015-05-20	2015-11-17	2	6	0	20	0
I-691	2	Scruffy	2015-05-20	2015-11-17	2	7	1	20	0
I-691	2	Scruffy	2015-05-20	2015-11-17	2	8	1	20	0
I-691	2	Scruffy	2015-05-20	2015-11-17	2	9	1	20	0
I-691	2	Scruffy	2015-05-20	2015-11-17	2	10	1	20	0
I-691	2	Scruffy	2015-05-20	2015-12-02	3	1	0	20	0
I-691	2	Scruffy	2015-05-20	2015-12-02	3	2	0	20	0
I-691	2	Scruffy	2015-05-20	2015-12-02	3	3	0	20	0
I-691	2	Scruffy	2015-05-20	2015-12-02	3	4	0	20	0
I-691	2	Scruffy	2015-05-20	2015-12-02	3	5	1	20	0
I-691	2	Scruffy	2015-05-20	2015-12-02	3	6	1	20	0
I-691	2	Scruffy	2015-05-20	2015-12-02	3	7	1	20	0
I-691	2	Scruffy	2015-05-20	2015-12-02	3	8	1	20	0
I-691	2	Scruffy	2015-05-20	2015-12-02	3	9	1	20	0
I-691	2	Scruffy	2015-05-20	2015-12-02	3	10	1	20	0
I-691	2	Scruffy	2015-05-20	2015-12-16	4	1	0	20	0
I-691	2	Scruffy	2015-05-20	2015-12-16	4	2	0	20	0
I-691	2	Scruffy	2015-05-20	2015-12-16	4	3	0	20	0
I-691	2	Scruffy	2015-05-20	2015-12-16	4	4	0	20	0
I-691	2	Scruffy	2015-05-20	2015-12-16	4	5	0	20	0
I-691	2	Scruffy	2015-05-20	2015-12-16	4	6	0	20	0
I-691	2	Scruffy	2015-05-20	2015-12-16	4	7	0	20	0
I-691	2	Scruffy	2015-05-20	2015-12-16	4	8	1	20	0
I-691	2	Scruffy	2015-05-20	2015-12-16	4	9	1	20	0
I-691	2	Scruffy	2015-05-20	2015-12-16	4	10	1	20	0
I-691	2	Scruffy	2015-05-20	2015-12-29	5	1	0	20	0
I-691	2	Scruffy	2015-05-20	2015-12-29	5	2	0	20	0
I-691	2	Scruffy	2015-05-20	2015-12-29	5	3	0	20	0
I-691	2	Scruffy	2015-05-20	2015-12-29	5	4	0	20	0
I-691	2	Scruffy	2015-05-20	2015-12-29	5	5	1	20	0
I-691	2	Scruffy	2015-05-20	2015-12-29	5	6	0	20	0
I-691	2	Scruffy	2015-05-20	2015-12-29	5	7	0	20	0
I-691	2	Scruffy	2015-05-20	2015-12-29	5	8	0	20	0
I-691	2	Scruffy	2015-05-20	2015-12-29	5	9	1	20	0
I-691	2	Scruffy	2015-05-20	2015-12-29	5	10	1	20	0
I-691	2	Scruffy	2015-05-20	2016-01-14	6	1	0	20	0
I-691	2	Scruffy	2015-05-20	2016-01-14	6	2	0	20	0
I-691	2	Scruffy	2015-05-20	2016-01-14	6	3	1	20	0
I-691	2	Scruffy	2015-05-20	2016-01-14	6	4	1	20	0
I-691	2	Scruffy	2015-05-20	2016-01-14	6	5	1	20	0
I-691	2	Scruffy	2015-05-20	2016-01-14	6	6	1	20	0
I-691	2	Scruffy	2015-05-20	2016-01-14	6	7	1	20	0
I-691	2	Scruffy	2015-05-20	2016-01-14	6	8	1	20	0
I-691	2	Scruffy	2015-05-20	2016-01-14	6	9	1	20	0
I-691	2	Scruffy	2015-05-20	2016-01-14	6	10	1	20	0
I-691	2	Scruffy	2015-05-20	2016-01-30	7	1	0	20	0
I-691	2	Scruffy	2015-05-20	2016-01-30	7	2	0	20	0
I-691	2	Scruffy	2015-05-20	2016-01-30	7	3	1	20	0
I-691	2	Scruffy	2015-05-20	2016-01-30	7	4	1	20	0
I-691	2	Scruffy	2015-05-20	2016-01-30	7	5	1	20	0
I-691	2	Scruffy	2015-05-20	2016-01-30	7	6	1	20	0
I-691	2	Scruffy	2015-05-20	2016-01-30	7	7	1	20	0
I-691	2	Scruffy	2015-05-20	2016-01-30	7	8	1	20	0
I-691	2	Scruffy	2015-05-20	2016-01-30	7	9	1	20	0
I-691	2	Scruffy	2015-05-20	2016-01-30	7	10	1	20	1
I-692	2	Leo	2015-05-20	2015-11-03	1	1	0	20	0
I-692	2	Leo	2015-05-20	2015-11-03	1	2	1	20	0
I-692	2	Leo	2015-05-20	2015-11-03	1	3	1	20	0
I-692	2	Leo	2015-05-20	2015-11-03	1	4	NR	20	0
I-692	2	Leo	2015-05-20	2015-11-03	1	5	NR	20	0
I-692	2	Leo	2015-05-20	2015-11-03	1	6	NR	20	0
I-692	2	Leo	2015-05-20	2015-11-03	1	7	NR	20	0
I-692	2	Leo	2015-05-20	2015-11-03	1	8	NR	20	0
I-692	2	Leo	2015-05-20	2015-11-03	1	9	NR	20	0
I-692	2	Leo	2015-05-20	2015-11-03	1	10	NR	20	0
I-692	2	Leo	2015-05-20	2015-11-17	2	1	0	20	0
I-692	2	Leo	2015-05-20	2015-11-17	2	2	1	20	0
I-692	2	Leo	2015-05-20	2015-11-17	2	3	NR	20	0
I-692	2	Leo	2015-05-20	2015-11-17	2	4	NR	20	0
I-692	2	Leo	2015-05-20	2015-11-17	2	5	NR	20	0
I-692	2	Leo	2015-05-20	2015-11-17	2	6	NR	20	0
I-692	2	Leo	2015-05-20	2015-11-17	2	7	NR	20	0
I-692	2	Leo	2015-05-20	2015-11-17	2	8	NR	20	0
I-692	2	Leo	2015-05-20	2015-11-17	2	9	NR	20	0
I-692	2	Leo	2015-05-20	2015-11-17	2	10	NR	20	0
I-692	2	Leo	2015-05-20	2015-12-02	3	1	0	20	0
I-692	2	Leo	2015-05-20	2015-12-02	3	2	0	20	0
I-692	2	Leo	2015-05-20	2015-12-02	3	3	1	20	0
I-692	2	Leo	2015-05-20	2015-12-02	3	4	1	20	0
I-692	2	Leo	2015-05-20	2015-12-02	3	5	NR	20	0
I-692	2	Leo	2015-05-20	2015-12-02	3	6	NR	20	0
I-692	2	Leo	2015-05-20	2015-12-02	3	7	NR	20	0
I-692	2	Leo	2015-05-20	2015-12-02	3	8	NR	20	0
I-692	2	Leo	2015-05-20	2015-12-02	3	9	NR	20	0
I-692	2	Leo	2015-05-20	2015-12-02	3	10	NR	20	0
I-692	2	Leo	2015-05-20	2015-12-16	4	1	0	20	0
I-692	2	Leo	2015-05-20	2015-12-16	4	2	0	20	0
I-692	2	Leo	2015-05-20	2015-12-16	4	3	0	20	0
I-692	2	Leo	2015-05-20	2015-12-16	4	4	0	20	0
I-692	2	Leo	2015-05-20	2015-12-16	4	5	0	20	0
I-692	2	Leo	2015-05-20	2015-12-16	4	6	0	20	0
I-692	2	Leo	2015-05-20	2015-12-16	4	7	0	20	0
I-692	2	Leo	2015-05-20	2015-12-16	4	8	0	20	0
I-692	2	Leo	2015-05-20	2015-12-16	4	9	1	20	0
I-692	2	Leo	2015-05-20	2015-12-16	4	10	1	20	0
I-692	2	Leo	2015-05-20	2015-12-29	5	1	0	20	0
I-692	2	Leo	2015-05-20	2015-12-29	5	2	1	20	0
I-692	2	Leo	2015-05-20	2015-12-29	5	3	1	20	0
I-692	2	Leo	2015-05-20	2015-12-29	5	4	1	20	0
I-692	2	Leo	2015-05-20	2015-12-29	5	5	1	20	0
I-692	2	Leo	2015-05-20	2015-12-29	5	6	1	20	0
I-692	2	Leo	2015-05-20	2015-12-29	5	7	1	20	0
I-692	2	Leo	2015-05-20	2015-12-29	5	8	1	20	0
I-692	2	Leo	2015-05-20	2015-12-29	5	9	1	20	0
I-692	2	Leo	2015-05-20	2015-12-29	5	10	1	20	1
I-682	1	Fran	2015-05-20	2015-11-03	1	1	0	20	0
I-682	1	Fran	2015-05-20	2015-11-03	1	2	0	20	0
I-682	1	Fran	2015-05-20	2015-11-03	1	3	0	20	0
I-682	1	Fran	2015-05-20	2015-11-03	1	4	0	20	0
I-682	1	Fran	2015-05-20	2015-11-03	1	5	0	20	0
I-682	1	Fran	2015-05-20	2015-11-03	1	6	0	20	0
I-682	1	Fran	2015-05-20	2015-11-03	1	7	1	20	0
I-682	1	Fran	2015-05-20	2015-11-03	1	8	1	20	0
I-682	1	Fran	2015-05-20	2015-11-03	1	9	1	20	0
I-682	1	Fran	2015-05-20	2015-11-03	1	10	1	20	0
I-682	1	Fran	2015-05-20	2015-11-17	2	1	0	20	0
I-682	1	Fran	2015-05-20	2015-11-17	2	2	0	20	0
I-682	1	Fran	2015-05-20	2015-11-17	2	3	0	20	0
I-682	1	Fran	2015-05-20	2015-11-17	2	4	0	20	0
I-682	1	Fran	2015-05-20	2015-11-17	2	5	0	20	0
I-682	1	Fran	2015-05-20	2015-11-17	2	6	0	20	0
I-682	1	Fran	2015-05-20	2015-11-17	2	7	1	20	0
I-682	1	Fran	2015-05-20	2015-11-17	2	8	1	20	0
I-682	1	Fran	2015-05-20	2015-11-17	2	9	1	20	0
I-682	1	Fran	2015-05-20	2015-11-17	2	10	1	20	0
I-682	1	Fran	2015-05-20	2015-12-02	3	1	0	20	0
I-682	1	Fran	2015-05-20	2015-12-02	3	2	0	20	0
I-682	1	Fran	2015-05-20	2015-12-02	3	3	0	20	0
I-682	1	Fran	2015-05-20	2015-12-02	3	4	0	20	0
I-682	1	Fran	2015-05-20	2015-12-02	3	5	0	20	0
I-682	1	Fran	2015-05-20	2015-12-02	3	6	0	20	0
I-682	1	Fran	2015-05-20	2015-12-02	3	7	0	20	0
I-682	1	Fran	2015-05-20	2015-12-02	3	8	0	20	0
I-682	1	Fran	2015-05-20	2015-12-02	3	9	0	20	0
I-682	1	Fran	2015-05-20	2015-12-02	3	10	1	20	0
I-682	1	Fran	2015-05-20	2015-12-16	4	1	0	20	0
I-682	1	Fran	2015-05-20	2015-12-16	4	2	0	20	0
I-682	1	Fran	2015-05-20	2015-12-16	4	3	0	20	0
I-682	1	Fran	2015-05-20	2015-12-16	4	4	0	20	0
I-682	1	Fran	2015-05-20	2015-12-16	4	5	0	20	0
I-682	1	Fran	2015-05-20	2015-12-16	4	6	0	20	0
I-682	1	Fran	2015-05-20	2015-12-16	4	7	0	20	0
I-682	1	Fran	2015-05-20	2015-12-16	4	8	0	20	0
I-682	1	Fran	2015-05-20	2015-12-16	4	9	0	20	0
I-682	1	Fran	2015-05-20	2015-12-16	4	10	0	20	0
I-682	1	Fran	2015-05-20	2015-12-29	5	1	0	20	0
I-682	1	Fran	2015-05-20	2015-12-29	5	2	0	20	0
I-682	1	Fran	2015-05-20	2015-12-29	5	3	0	20	0
I-682	1	Fran	2015-05-20	2015-12-29	5	4	0	20	0
I-682	1	Fran	2015-05-20	2015-12-29	5	5	0	20	0
I-682	1	Fran	2015-05-20	2015-12-29	5	6	0	20	0
I-682	1	Fran	2015-05-20	2015-12-29	5	7	0	20	0
I-682	1	Fran	2015-05-20	2015-12-29	5	8	0	20	0
I-682	1	Fran	2015-05-20	2015-12-29	5	9	0	20	0
I-682	1	Fran	2015-05-20	2015-12-29	5	10	0	20	0
I-682	1	Fran	2015-05-20	2016-01-14	6	1	0	20	0
I-682	1	Fran	2015-05-20	2016-01-14	6	2	0	20	0
I-682	1	Fran	2015-05-20	2016-01-14	6	3	0	20	0
I-682	1	Fran	2015-05-20	2016-01-14	6	4	0	20	0
I-682	1	Fran	2015-05-20	2016-01-14	6	5	0	20	0
I-682	1	Fran	2015-05-20	2016-01-14	6	6	0	20	0
I-682	1	Fran	2015-05-20	2016-01-14	6	7	0	20	0
I-682	1	Fran	2015-05-20	2016-01-14	6	8	0	20	0
I-682	1	Fran	2015-05-20	2016-01-14	6	9	0	20	0
I-682	1	Fran	2015-05-20	2016-01-14	6	10	1	20	0
I-682	1	Fran	2015-05-20	2016-01-30	7	1	0	20	0
I-682	1	Fran	2015-05-20	2016-01-30	7	2	0	20	0
I-682	1	Fran	2015-05-20	2016-01-30	7	3	0	20	0
I-682	1	Fran	2015-05-20	2016-01-30	7	4	0	20	0
I-682	1	Fran	2015-05-20	2016-01-30	7	5	0	20	0
I-682	1	Fran	2015-05-20	2016-01-30	7	6	0	20	0
I-682	1	Fran	2015-05-20	2016-01-30	7	7	0	20	0
I-682	1	Fran	2015-05-20	2016-01-30	7	8	0	20	0
I-682	1	Fran	2015-05-20	2016-01-30	7	9	0	20	0
I-682	1	Fran	2015-05-20	2016-01-30	7	10	0	20	0
I-682	1	Fran	2015-05-20	2016-02-14	8	1	0	20	0
I-682	1	Fran	2015-05-20	2016-02-14	8	2	0	20	0
I-682	1	Fran	2015-05-20	2016-02-14	8	3	0	20	0
I-682	1	Fran	2015-05-20	2016-02-14	8	4	0	20	0
I-682	1	Fran	2015-05-20	2016-02-14	8	5	0	20	0
I-682	1	Fran	2015-05-20	2016-02-14	8	6	0	20	0
I-682	1	Fran	2015-05-20	2016-02-14	8	7	0	20	0
I-682	1	Fran	2015-05-20	2016-02-14	8	8	0	20	0
I-682	1	Fran	2015-05-20	2016-02-14	8	9	1	20	0
I-682	1	Fran	2015-05-20	2016-02-14	8	10	0	20	0
I-703	1	Scarlett	2015-06-15	2015-11-03	1	1	0	20	0
I-703	1	Scarlett	2015-06-15	2015-11-03	1	2	0	20	0
I-703	1	Scarlett	2015-06-15	2015-11-03	1	3	0	20	0
I-703	1	Scarlett	2015-06-15	2015-11-03	1	4	0	20	0
I-703	1	Scarlett	2015-06-15	2015-11-03	1	5	0	20	0
I-703	1	Scarlett	2015-06-15	2015-11-03	1	6	1	20	0
I-703	1	Scarlett	2015-06-15	2015-11-03	1	7	1	20	0
I-703	1	Scarlett	2015-06-15	2015-11-03	1	8	1	20	0
I-703	1	Scarlett	2015-06-15	2015-11-03	1	9	1	20	0
I-703	1	Scarlett	2015-06-15	2015-11-03	1	10	1	20	0
I-703	1	Scarlett	2015-06-15	2015-11-17	2	1	0	20	0
I-703	1	Scarlett	2015-06-15	2015-11-17	2	2	0	20	0
I-703	1	Scarlett	2015-06-15	2015-11-17	2	3	0	20	0
I-703	1	Scarlett	2015-06-15	2015-11-17	2	4	1	20	0
I-703	1	Scarlett	2015-06-15	2015-11-17	2	5	1	20	0
I-703	1	Scarlett	2015-06-15	2015-11-17	2	6	1	20	0
I-703	1	Scarlett	2015-06-15	2015-11-17	2	7	NR	20	0
I-703	1	Scarlett	2015-06-15	2015-11-17	2	8	NR	20	0
I-703	1	Scarlett	2015-06-15	2015-11-17	2	9	NR	20	0
I-703	1	Scarlett	2015-06-15	2015-11-17	2	10	NR	20	0
I-703	1	Scarlett	2015-06-15	2015-12-02	3	1	0	20	0
I-703	1	Scarlett	2015-06-15	2015-12-02	3	2	0	20	0
I-703	1	Scarlett	2015-06-15	2015-12-02	3	3	0	20	0
I-703	1	Scarlett	2015-06-15	2015-12-02	3	4	0	20	0
I-703	1	Scarlett	2015-06-15	2015-12-02	3	5	1	20	0
I-703	1	Scarlett	2015-06-15	2015-12-02	3	6	1	20	0
I-703	1	Scarlett	2015-06-15	2015-12-02	3	7	1	20	0
I-703	1	Scarlett	2015-06-15	2015-12-02	3	8	1	20	0
I-703	1	Scarlett	2015-06-15	2015-12-02	3	9	1	20	0
I-703	1	Scarlett	2015-06-15	2015-12-02	3	10	NR	20	0
I-703	1	Scarlett	2015-06-15	2015-12-16	4	1	0	20	0
I-703	1	Scarlett	2015-06-15	2015-12-16	4	2	0	20	0
I-703	1	Scarlett	2015-06-15	2015-12-16	4	3	0	20	0
I-703	1	Scarlett	2015-06-15	2015-12-16	4	4	0	20	0
I-703	1	Scarlett	2015-06-15	2015-12-16	4	5	1	20	0
I-703	1	Scarlett	2015-06-15	2015-12-16	4	6	1	20	0
I-703	1	Scarlett	2015-06-15	2015-12-16	4	7	1	20	0
I-703	1	Scarlett	2015-06-15	2015-12-16	4	8	1	20	0
I-703	1	Scarlett	2015-06-15	2015-12-16	4	9	1	20	0
I-703	1	Scarlett	2015-06-15	2015-12-16	4	10	1	20	0
I-703	1	Scarlett	2015-06-15	2015-12-29	5	1	0	20	0
I-703	1	Scarlett	2015-06-15	2015-12-29	5	2	0	20	0
I-703	1	Scarlett	2015-06-15	2015-12-29	5	3	1	20	0
I-703	1	Scarlett	2015-06-15	2015-12-29	5	4	1	20	0
I-703	1	Scarlett	2015-06-15	2015-12-29	5	5	1	20	0
I-703	1	Scarlett	2015-06-15	2015-12-29	5	6	1	20	0
I-703	1	Scarlett	2015-06-15	2015-12-29	5	7	1	20	0
I-703	1	Scarlett	2015-06-15	2015-12-29	5	8	1	20	0
I-703	1	Scarlett	2015-06-15	2015-12-29	5	9	1	20	0
I-703	1	Scarlett	2015-06-15	2015-12-29	5	10	1	20	0
I-703	1	Scarlett	2015-06-15	2016-01-14	6	1	0	20	0
I-703	1	Scarlett	2015-06-15	2016-01-14	6	2	0	20	0
I-703	1	Scarlett	2015-06-15	2016-01-14	6	3	0	20	0
I-703	1	Scarlett	2015-06-15	2016-01-14	6	4	0	20	0
I-703	1	Scarlett	2015-06-15	2016-01-14	6	5	0	20	0
I-703	1	Scarlett	2015-06-15	2016-01-14	6	6	1	20	0
I-703	1	Scarlett	2015-06-15	2016-01-14	6	7	1	20	0
I-703	1	Scarlett	2015-06-15	2016-01-14	6	8	1	20	0
I-703	1	Scarlett	2015-06-15	2016-01-14	6	9	1	20	0
I-703	1	Scarlett	2015-06-15	2016-01-14	6	10	1	20	0
I-703	1	Scarlett	2015-06-15	2016-01-30	7	1	0	20	0
I-703	1	Scarlett	2015-06-15	2016-01-30	7	2	0	20	0
I-703	1	Scarlett	2015-06-15	2016-01-30	7	3	0	20	0
I-703	1	Scarlett	2015-06-15	2016-01-30	7	4	0	20	0
I-703	1	Scarlett	2015-06-15	2016-01-30	7	5	0	20	0
I-703	1	Scarlett	2015-06-15	2016-01-30	7	6	0	20	0
I-703	1	Scarlett	2015-06-15	2016-01-30	7	7	0	20	0
I-703	1	Scarlett	2015-06-15	2016-01-30	7	8	1	20	0
I-703	1	Scarlett	2015-06-15	2016-01-30	7	9	1	20	0
I-703	1	Scarlett	2015-06-15	2016-01-30	7	10	1	20	0
I-703	1	Scarlett	2015-06-15	2016-02-14	8	1	0	20	0
I-703	1	Scarlett	2015-06-15	2016-02-14	8	2	0	20	0
I-703	1	Scarlett	2015-06-15	2016-02-14	8	3	0	20	0
I-703	1	Scarlett	2015-06-15	2016-02-14	8	4	0	20	0
I-703	1	Scarlett	2015-06-15	2016-02-14	8	5	0	20	0
I-703	1	Scarlett	2015-06-15	2016-02-14	8	6	0	20	0
I-703	1	Scarlett	2015-06-15	2016-02-14	8	7	0	20	0
I-703	1	Scarlett	2015-06-15	2016-02-14	8	8	1	20	0
I-703	1	Scarlett	2015-06-15	2016-02-14	8	9	1	20	0
I-703	1	Scarlett	2015-06-15	2016-02-14	8	10	1	20	0
I-720	3	Suzie	2015-08-31	2016-03-16	1	1	0	20	0
I-720	3	Suzie	2015-08-31	2016-03-16	1	2	0	20	0
I-720	3	Suzie	2015-08-31	2016-03-16	1	3	1	20	0
I-720	3	Suzie	2015-08-31	2016-03-16	1	4	1	20	0
I-720	3	Suzie	2015-08-31	2016-03-16	1	5	1	20	0
I-720	3	Suzie	2015-08-31	2016-03-16	1	6	NR	20	0
I-720	3	Suzie	2015-08-31	2016-03-16	1	7	NR	20	0
I-720	3	Suzie	2015-08-31	2016-03-16	1	8	NR	20	0
I-720	3	Suzie	2015-08-31	2016-03-16	1	9	NR	20	0
I-720	3	Suzie	2015-08-31	2016-03-16	1	10	NR	20	0
I-720	3	Suzie	2015-08-31	2016-04-01	2	1	0	20	0
I-720	3	Suzie	2015-08-31	2016-04-01	2	2	0	20	0
I-720	3	Suzie	2015-08-31	2016-04-01	2	3	0	20	0
I-720	3	Suzie	2015-08-31	2016-04-01	2	4	0	20	0
I-720	3	Suzie	2015-08-31	2016-04-01	2	5	0	20	0
I-720	3	Suzie	2015-08-31	2016-04-01	2	6	1	20	0
I-720	3	Suzie	2015-08-31	2016-04-01	2	7	1	20	0
I-720	3	Suzie	2015-08-31	2016-04-01	2	8	1	20	0
I-720	3	Suzie	2015-08-31	2016-04-01	2	9	1	20	0
I-720	3	Suzie	2015-08-31	2016-04-01	2	10	1	20	0
I-720	3	Suzie	2015-08-31	2016-04-15	3	1	0	20	0
I-720	3	Suzie	2015-08-31	2016-04-15	3	2	0	20	0
I-720	3	Suzie	2015-08-31	2016-04-15	3	3	0	20	0
I-720	3	Suzie	2015-08-31	2016-04-15	3	4	0	20	0
I-720	3	Suzie	2015-08-31	2016-04-15	3	5	0	20	0
I-720	3	Suzie	2015-08-31	2016-04-15	3	6	0	20	0
I-720	3	Suzie	2015-08-31	2016-04-15	3	7	0	20	0
I-720	3	Suzie	2015-08-31	2016-04-15	3	8	1	20	0
I-720	3	Suzie	2015-08-31	2016-04-15	3	9	1	20	0
I-720	3	Suzie	2015-08-31	2016-04-15	3	10	1	20	0
I-720	3	Suzie	2015-08-31	2016-05-02	4	1	0	20	0
I-720	3	Suzie	2015-08-31	2016-05-02	4	2	0	20	0
I-720	3	Suzie	2015-08-31	2016-05-02	4	3	0	20	0
I-720	3	Suzie	2015-08-31	2016-05-02	4	4	0	20	0
I-720	3	Suzie	2015-08-31	2016-05-02	4	5	0	20	0
I-720	3	Suzie	2015-08-31	2016-05-02	4	6	0	20	0
I-720	3	Suzie	2015-08-31	2016-05-02	4	7	0	20	0
I-720	3	Suzie	2015-08-31	2016-05-02	4	8	0	20	0
I-720	3	Suzie	2015-08-31	2016-05-02	4	9	0	20	0
I-720	3	Suzie	2015-08-31	2016-05-02	4	10	1	20	0
I-720	3	Suzie	2015-08-31	2016-05-17	5	1	0	20	0
I-720	3	Suzie	2015-08-31	2016-05-17	5	2	0	20	0
I-720	3	Suzie	2015-08-31	2016-05-17	5	3	0	20	0
I-720	3	Suzie	2015-08-31	2016-05-17	5	4	0	20	0
I-720	3	Suzie	2015-08-31	2016-05-17	5	5	0	20	0
I-720	3	Suzie	2015-08-31	2016-05-17	5	6	0	20	0
I-720	3	Suzie	2015-08-31	2016-05-17	5	7	0	20	0
I-720	3	Suzie	2015-08-31	2016-05-17	5	8	0	20	0
I-720	3	Suzie	2015-08-31	2016-05-17	5	9	0	20	0
I-720	3	Suzie	2015-08-31	2016-05-17	5	10	0	20	0
I-720	3	Suzie	2015-08-31	2016-06-03	6	1	0	20	0
I-720	3	Suzie	2015-08-31	2016-06-03	6	2	0	20	0
I-720	3	Suzie	2015-08-31	2016-06-03	6	3	0	20	0
I-720	3	Suzie	2015-08-31	2016-06-03	6	4	0	20	0
I-720	3	Suzie	2015-08-31	2016-06-03	6	5	0	20	0
I-720	3	Suzie	2015-08-31	2016-06-03	6	6	0	20	0
I-720	3	Suzie	2015-08-31	2016-06-03	6	7	0	20	0
I-720	3	Suzie	2015-08-31	2016-06-03	6	8	0	20	0
I-720	3	Suzie	2015-08-31	2016-06-03	6	9	0	20	0
I-720	3	Suzie	2015-08-31	2016-06-03	6	10	0	20	0
I-720	3	Suzie	2015-08-31	2016-06-20	7	1	0	20	0
I-720	3	Suzie	2015-08-31	2016-06-20	7	2	0	20	0
I-720	3	Suzie	2015-08-31	2016-06-20	7	3	0	20	0
I-720	3	Suzie	2015-08-31	2016-06-20	7	4	0	20	0
I-720	3	Suzie	2015-08-31	2016-06-20	7	5	0	20	0
I-720	3	Suzie	2015-08-31	2016-06-20	7	6	0	20	0
I-720	3	Suzie	2015-08-31	2016-06-20	7	7	0	20	0
I-720	3	Suzie	2015-08-31	2016-06-20	7	8	0	20	0
I-720	3	Suzie	2015-08-31	2016-06-20	7	9	0	20	0
I-720	3	Suzie	2015-08-31	2016-06-20	7	10	0	20	0
I-720	3	Suzie	2015-08-31	2016-07-03	8	1	0	20	0
I-720	3	Suzie	2015-08-31	2016-07-03	8	2	0	20	0
I-720	3	Suzie	2015-08-31	2016-07-03	8	3	0	20	0
I-720	3	Suzie	2015-08-31	2016-07-03	8	4	0	20	0
I-720	3	Suzie	2015-08-31	2016-07-03	8	5	0	20	0
I-720	3	Suzie	2015-08-31	2016-07-03	8	6	0	20	0
I-720	3	Suzie	2015-08-31	2016-07-03	8	7	0	20	0
I-720	3	Suzie	2015-08-31	2016-07-03	8	8	0	20	0
I-720	3	Suzie	2015-08-31	2016-07-03	8	9	0	20	0
I-720	3	Suzie	2015-08-31	2016-07-03	8	10	0	20	0
I-722	1	Gloria	2015-08-31	2016-05-05	1	1	0	20	0
I-722	1	Gloria	2015-08-31	2016-05-05	1	2	0	20	0
I-722	1	Gloria	2015-08-31	2016-05-05	1	3	0	20	0
I-722	1	Gloria	2015-08-31	2016-05-05	1	4	0	20	0
I-722	1	Gloria	2015-08-31	2016-05-05	1	5	0	20	0
I-722	1	Gloria	2015-08-31	2016-05-05	1	6	0	20	0
I-722	1	Gloria	2015-08-31	2016-05-05	1	7	0	20	0
I-722	1	Gloria	2015-08-31	2016-05-05	1	8	0	20	0
I-722	1	Gloria	2015-08-31	2016-05-05	1	9	1	20	0
I-722	1	Gloria	2015-08-31	2016-05-05	1	10	1	20	0
I-722	1	Gloria	2015-08-31	2016-05-20	2	1	0	20	0
I-722	1	Gloria	2015-08-31	2016-05-20	2	2	0	20	0
I-722	1	Gloria	2015-08-31	2016-05-20	2	3	0	20	0
I-722	1	Gloria	2015-08-31	2016-05-20	2	4	0	20	0
I-722	1	Gloria	2015-08-31	2016-05-20	2	5	0	20	0
I-722	1	Gloria	2015-08-31	2016-05-20	2	6	0	20	0
I-722	1	Gloria	2015-08-31	2016-05-20	2	7	1	20	0
I-722	1	Gloria	2015-08-31	2016-05-20	2	8	1	20	0
I-722	1	Gloria	2015-08-31	2016-05-20	2	9	1	20	0
I-722	1	Gloria	2015-08-31	2016-05-20	2	10	1	20	0
I-722	1	Gloria	2015-08-31	2016-06-05	3	1	0	20	0
I-722	1	Gloria	2015-08-31	2016-06-05	3	2	0	20	0
I-722	1	Gloria	2015-08-31	2016-06-05	3	3	0	20	0
I-722	1	Gloria	2015-08-31	2016-06-05	3	4	0	20	0
I-722	1	Gloria	2015-08-31	2016-06-05	3	5	0	20	0
I-722	1	Gloria	2015-08-31	2016-06-05	3	6	0	20	0
I-722	1	Gloria	2015-08-31	2016-06-05	3	7	0	20	0
I-722	1	Gloria	2015-08-31	2016-06-05	3	8	0	20	0
I-722	1	Gloria	2015-08-31	2016-06-05	3	9	0	20	0
I-722	1	Gloria	2015-08-31	2016-06-05	3	10	1	20	0
I-722	1	Gloria	2015-08-31	2016-06-19	4	1	0	20	0
I-722	1	Gloria	2015-08-31	2016-06-19	4	2	0	20	0
I-722	1	Gloria	2015-08-31	2016-06-19	4	3	0	20	0
I-722	1	Gloria	2015-08-31	2016-06-19	4	4	0	20	0
I-722	1	Gloria	2015-08-31	2016-06-19	4	5	0	20	0
I-722	1	Gloria	2015-08-31	2016-06-19	4	6	0	20	0
I-722	1	Gloria	2015-08-31	2016-06-19	4	7	0	20	0
I-722	1	Gloria	2015-08-31	2016-06-19	4	8	0	20	0
I-722	1	Gloria	2015-08-31	2016-06-19	4	9	0	20	0
I-722	1	Gloria	2015-08-31	2016-06-19	4	10	1	20	0
I-722	1	Gloria	2015-08-31	2016-07-06	5	1	0	20	0
I-722	1	Gloria	2015-08-31	2016-07-06	5	2	0	20	0
I-722	1	Gloria	2015-08-31	2016-07-06	5	3	0	20	0
I-722	1	Gloria	2015-08-31	2016-07-06	5	4	0	20	0
I-722	1	Gloria	2015-08-31	2016-07-06	5	5	0	20	0
I-722	1	Gloria	2015-08-31	2016-07-06	5	6	0	20	0
I-722	1	Gloria	2015-08-31	2016-07-06	5	7	0	20	0
I-722	1	Gloria	2015-08-31	2016-07-06	5	8	0	20	0
I-722	1	Gloria	2015-08-31	2016-07-06	5	9	0	20	0
I-722	1	Gloria	2015-08-31	2016-07-06	5	10	0	20	0
I-722	1	Gloria	2015-08-31	2016-07-22	6	1	0	20	0
I-722	1	Gloria	2015-08-31	2016-07-22	6	2	0	20	0
I-722	1	Gloria	2015-08-31	2016-07-22	6	3	0	20	0
I-722	1	Gloria	2015-08-31	2016-07-22	6	4	0	20	0
I-722	1	Gloria	2015-08-31	2016-07-22	6	5	0	20	0
I-722	1	Gloria	2015-08-31	2016-07-22	6	6	0	20	0
I-722	1	Gloria	2015-08-31	2016-07-22	6	7	0	20	0
I-722	1	Gloria	2015-08-31	2016-07-22	6	8	0	20	0
I-722	1	Gloria	2015-08-31	2016-07-22	6	9	0	20	0
I-722	1	Gloria	2015-08-31	2016-07-22	6	10	0	20	0
I-722	1	Gloria	2015-08-31	2016-08-06	7	1	0	20	0
I-722	1	Gloria	2015-08-31	2016-08-06	7	2	0	20	0
I-722	1	Gloria	2015-08-31	2016-08-06	7	3	0	20	0
I-722	1	Gloria	2015-08-31	2016-08-06	7	4	0	20	0
I-722	1	Gloria	2015-08-31	2016-08-06	7	5	0	20	0
I-722	1	Gloria	2015-08-31	2016-08-06	7	6	0	20	0
I-722	1	Gloria	2015-08-31	2016-08-06	7	7	0	20	0
I-722	1	Gloria	2015-08-31	2016-08-06	7	8	0	20	0
I-722	1	Gloria	2015-08-31	2016-08-06	7	9	0	20	0
I-722	1	Gloria	2015-08-31	2016-08-06	7	10	0	20	0
I-722	1	Gloria	2015-08-31	2016-08-21	8	1	0	20	0
I-722	1	Gloria	2015-08-31	2016-08-21	8	2	0	20	0
I-722	1	Gloria	2015-08-31	2016-08-21	8	3	0	20	0
I-722	1	Gloria	2015-08-31	2016-08-21	8	4	0	20	0
I-722	1	Gloria	2015-08-31	2016-08-21	8	5	0	20	0
I-722	1	Gloria	2015-08-31	2016-08-21	8	6	0	20	0
I-722	1	Gloria	2015-08-31	2016-08-21	8	7	0	20	0
I-722	1	Gloria	2015-08-31	2016-08-21	8	8	0	20	0
I-722	1	Gloria	2015-08-31	2016-08-21	8	9	0	20	0
I-722	1	Gloria	2015-08-31	2016-08-21	8	10	0	20	0
I-725	3	Tommy	2015-08-31	2016-03-16	1	1	0	20	0
I-725	3	Tommy	2015-08-31	2016-03-16	1	2	0	20	0
I-725	3	Tommy	2015-08-31	2016-03-16	1	3	0	20	0
I-725	3	Tommy	2015-08-31	2016-03-16	1	4	0	20	0
I-725	3	Tommy	2015-08-31	2016-03-16	1	5	0	20	0
I-725	3	Tommy	2015-08-31	2016-03-16	1	6	1	20	0
I-725	3	Tommy	2015-08-31	2016-03-16	1	7	1	20	0
I-725	3	Tommy	2015-08-31	2016-03-16	1	8	1	20	0
I-725	3	Tommy	2015-08-31	2016-03-16	1	9	1	20	0
I-725	3	Tommy	2015-08-31	2016-03-16	1	10	1	20	0
I-725	3	Tommy	2015-08-31	2016-04-01	2	1	0	20	0
I-725	3	Tommy	2015-08-31	2016-04-01	2	2	0	20	0
I-725	3	Tommy	2015-08-31	2016-04-01	2	3	0	20	0
I-725	3	Tommy	2015-08-31	2016-04-01	2	4	0	20	0
I-725	3	Tommy	2015-08-31	2016-04-01	2	5	0	20	0
I-725	3	Tommy	2015-08-31	2016-04-01	2	6	0	20	0
I-725	3	Tommy	2015-08-31	2016-04-01	2	7	0	20	0
I-725	3	Tommy	2015-08-31	2016-04-01	2	8	0	20	0
I-725	3	Tommy	2015-08-31	2016-04-01	2	9	0	20	0
I-725	3	Tommy	2015-08-31	2016-04-01	2	10	0	20	0
I-725	3	Tommy	2015-08-31	2016-04-15	3	1	0	20	0
I-725	3	Tommy	2015-08-31	2016-04-15	3	2	0	20	0
I-725	3	Tommy	2015-08-31	2016-04-15	3	3	0	20	0
I-725	3	Tommy	2015-08-31	2016-04-15	3	4	0	20	0
I-725	3	Tommy	2015-08-31	2016-04-15	3	5	0	20	0
I-725	3	Tommy	2015-08-31	2016-04-15	3	6	0	20	0
I-725	3	Tommy	2015-08-31	2016-04-15	3	7	0	20	0
I-725	3	Tommy	2015-08-31	2016-04-15	3	8	0	20	0
I-725	3	Tommy	2015-08-31	2016-04-15	3	9	0	20	0
I-725	3	Tommy	2015-08-31	2016-04-15	3	10	1	20	0
I-725	3	Tommy	2015-08-31	2016-05-02	4	1	0	20	0
I-725	3	Tommy	2015-08-31	2016-05-02	4	2	0	20	0
I-725	3	Tommy	2015-08-31	2016-05-02	4	3	0	20	0
I-725	3	Tommy	2015-08-31	2016-05-02	4	4	0	20	0
I-725	3	Tommy	2015-08-31	2016-05-02	4	5	0	20	0
I-725	3	Tommy	2015-08-31	2016-05-02	4	6	0	20	0
I-725	3	Tommy	2015-08-31	2016-05-02	4	7	0	20	0
I-725	3	Tommy	2015-08-31	2016-05-02	4	8	0	20	0
I-725	3	Tommy	2015-08-31	2016-05-02	4	9	0	20	0
I-725	3	Tommy	2015-08-31	2016-05-02	4	10	0	20	0
I-725	3	Tommy	2015-08-31	2016-05-17	5	1	0	20	0
I-725	3	Tommy	2015-08-31	2016-05-17	5	2	0	20	0
I-725	3	Tommy	2015-08-31	2016-05-17	5	3	0	20	0
I-725	3	Tommy	2015-08-31	2016-05-17	5	4	0	20	0
I-725	3	Tommy	2015-08-31	2016-05-17	5	5	0	20	0
I-725	3	Tommy	2015-08-31	2016-05-17	5	6	0	20	0
I-725	3	Tommy	2015-08-31	2016-05-17	5	7	0	20	0
I-725	3	Tommy	2015-08-31	2016-05-17	5	8	0	20	0
I-725	3	Tommy	2015-08-31	2016-05-17	5	9	0	20	0
I-725	3	Tommy	2015-08-31	2016-05-17	5	10	0	20	0
I-725	3	Tommy	2015-08-31	2016-06-03	6	1	0	20	0
I-725	3	Tommy	2015-08-31	2016-06-03	6	2	0	20	0
I-725	3	Tommy	2015-08-31	2016-06-03	6	3	0	20	0
I-725	3	Tommy	2015-08-31	2016-06-03	6	4	0	20	0
I-725	3	Tommy	2015-08-31	2016-06-03	6	5	0	20	0
I-725	3	Tommy	2015-08-31	2016-06-03	6	6	0	20	0
I-725	3	Tommy	2015-08-31	2016-06-03	6	7	0	20	0
I-725	3	Tommy	2015-08-31	2016-06-03	6	8	0	20	0
I-725	3	Tommy	2015-08-31	2016-06-03	6	9	0	20	0
I-725	3	Tommy	2015-08-31	2016-06-03	6	10	0	20	0
I-725	3	Tommy	2015-08-31	2016-06-20	7	1	0	20	0
I-725	3	Tommy	2015-08-31	2016-06-20	7	2	0	20	0
I-725	3	Tommy	2015-08-31	2016-06-20	7	3	0	20	0
I-725	3	Tommy	2015-08-31	2016-06-20	7	4	0	20	0
I-725	3	Tommy	2015-08-31	2016-06-20	7	5	0	20	0
I-725	3	Tommy	2015-08-31	2016-06-20	7	6	0	20	0
I-725	3	Tommy	2015-08-31	2016-06-20	7	7	0	20	0
I-725	3	Tommy	2015-08-31	2016-06-20	7	8	0	20	0
I-725	3	Tommy	2015-08-31	2016-06-20	7	9	0	20	0
I-725	3	Tommy	2015-08-31	2016-06-20	7	10	0	20	0
I-725	3	Tommy	2015-08-31	2016-07-03	8	1	0	20	0
I-725	3	Tommy	2015-08-31	2016-07-03	8	2	0	20	0
I-725	3	Tommy	2015-08-31	2016-07-03	8	3	0	20	0
I-725	3	Tommy	2015-08-31	2016-07-03	8	4	0	20	0
I-725	3	Tommy	2015-08-31	2016-07-03	8	5	0	20	0
I-725	3	Tommy	2015-08-31	2016-07-03	8	6	0	20	0
I-725	3	Tommy	2015-08-31	2016-07-03	8	7	0	20	0
I-725	3	Tommy	2015-08-31	2016-07-03	8	8	0	20	0
I-725	3	Tommy	2015-08-31	2016-07-03	8	9	1	20	0
I-725	3	Tommy	2015-08-31	2016-07-03	8	10	0	20	0
I-726	3	Brutus	2015-08-31	2016-07-25	1	1	0	20	0
I-726	3	Brutus	2015-08-31	2016-07-25	1	2	0	20	0
I-726	3	Brutus	2015-08-31	2016-07-25	1	3	0	20	0
I-726	3	Brutus	2015-08-31	2016-07-25	1	4	0	20	0
I-726	3	Brutus	2015-08-31	2016-07-25	1	5	0	20	0
I-726	3	Brutus	2015-08-31	2016-07-25	1	6	0	20	0
I-726	3	Brutus	2015-08-31	2016-07-25	1	7	0	20	0
I-726	3	Brutus	2015-08-31	2016-07-25	1	8	0	20	0
I-726	3	Brutus	2015-08-31	2016-07-25	1	9	0	20	0
I-726	3	Brutus	2015-08-31	2016-07-25	1	10	0	20	0
I-726	3	Brutus	2015-08-31	2016-08-10	2	1	0	20	0
I-726	3	Brutus	2015-08-31	2016-08-10	2	2	0	20	0
I-726	3	Brutus	2015-08-31	2016-08-10	2	3	0	20	0
I-726	3	Brutus	2015-08-31	2016-08-10	2	4	1	20	0
I-726	3	Brutus	2015-08-31	2016-08-10	2	5	1	20	0
I-726	3	Brutus	2015-08-31	2016-08-10	2	6	1	20	0
I-726	3	Brutus	2015-08-31	2016-08-10	2	7	1	20	0
I-726	3	Brutus	2015-08-31	2016-08-10	2	8	1	20	0
I-726	3	Brutus	2015-08-31	2016-08-10	2	9	1	20	0
I-726	3	Brutus	2015-08-31	2016-08-10	2	10	1	20	0
I-726	3	Brutus	2015-08-31	2016-08-24	3	1	0	20	0
I-726	3	Brutus	2015-08-31	2016-08-24	3	2	1	20	0
I-726	3	Brutus	2015-08-31	2016-08-24	3	3	1	20	0
I-726	3	Brutus	2015-08-31	2016-08-24	3	4	1	20	0
I-726	3	Brutus	2015-08-31	2016-08-24	3	5	1	20	0
I-726	3	Brutus	2015-08-31	2016-08-24	3	6	1	20	0
I-726	3	Brutus	2015-08-31	2016-08-24	3	7	1	20	0
I-726	3	Brutus	2015-08-31	2016-08-24	3	8	1	20	0
I-726	3	Brutus	2015-08-31	2016-08-24	3	9	1	20	0
I-726	3	Brutus	2015-08-31	2016-08-24	3	10	1	20	1
I-670	1	Peanut	2015-03-31	2015-12-02	3	1	1	30	0
I-670	1	Peanut	2015-03-31	2015-12-02	3	2	1	30	0
I-670	1	Peanut	2015-03-31	2015-12-02	3	3	1	30	0
I-670	1	Peanut	2015-03-31	2015-12-02	3	4	1	30	0
I-670	1	Peanut	2015-03-31	2015-12-02	3	5	1	30	0
I-670	1	Peanut	2015-03-31	2015-12-02	3	6	1	30	0
I-670	1	Peanut	2015-03-31	2015-12-02	3	7	1	30	0
I-670	1	Peanut	2015-03-31	2015-12-02	3	8	1	30	0
I-670	1	Peanut	2015-03-31	2015-12-02	3	9	1	30	0
I-670	1	Peanut	2015-03-31	2015-12-02	3	10	1	30	1
I-683	2	Bridgette	2015-05-20	2015-12-29	5	1	0	30	0
I-683	2	Bridgette	2015-05-20	2015-12-29	5	2	0	30	0
I-683	2	Bridgette	2015-05-20	2015-12-29	5	3	0	30	0
I-683	2	Bridgette	2015-05-20	2015-12-29	5	4	1	30	0
I-683	2	Bridgette	2015-05-20	2015-12-29	5	5	1	30	0
I-683	2	Bridgette	2015-05-20	2015-12-29	5	6	1	30	0
I-683	2	Bridgette	2015-05-20	2015-12-29	5	7	1	30	0
I-683	2	Bridgette	2015-05-20	2015-12-29	5	8	1	30	0
I-683	2	Bridgette	2015-05-20	2015-12-29	5	9	1	30	0
I-683	2	Bridgette	2015-05-20	2015-12-29	5	10	1	30	0
I-683	2	Bridgette	2015-05-20	2016-01-14	6	1	1	30	0
I-683	2	Bridgette	2015-05-20	2016-01-14	6	2	1	30	0
I-683	2	Bridgette	2015-05-20	2016-01-14	6	3	1	30	0
I-683	2	Bridgette	2015-05-20	2016-01-14	6	4	1	30	0
I-683	2	Bridgette	2015-05-20	2016-01-14	6	5	1	30	0
I-683	2	Bridgette	2015-05-20	2016-01-14	6	6	1	30	0
I-683	2	Bridgette	2015-05-20	2016-01-14	6	7	1	30	0
I-683	2	Bridgette	2015-05-20	2016-01-14	6	8	1	30	0
I-683	2	Bridgette	2015-05-20	2016-01-14	6	9	1	30	0
I-683	2	Bridgette	2015-05-20	2016-01-14	6	10	1	30	1
I-690	2	Timmy	2015-05-20	2015-12-29	5	1	0	30	0
I-690	2	Timmy	2015-05-20	2015-12-02	5	2	0	30	0
I-690	2	Timmy	2015-05-20	2015-12-02	5	3	1	30	0
I-690	2	Timmy	2015-05-20	2015-12-02	5	4	1	30	0
I-690	2	Timmy	2015-05-20	2015-12-02	5	5	1	30	0
I-690	2	Timmy	2015-05-20	2015-12-02	5	6	1	30	0
I-690	2	Timmy	2015-05-20	2015-12-02	5	7	1	30	0
I-690	2	Timmy	2015-05-20	2015-12-02	5	8	1	30	0
I-690	2	Timmy	2015-05-20	2015-12-02	5	9	1	30	0
I-690	2	Timmy	2015-05-20	2015-12-02	5	10	1	30	0
I-690	2	Timmy	2015-05-20	2016-01-14	6	1	0	30	0
I-690	2	Timmy	2015-05-20	2016-01-14	6	2	1	30	0
I-690	2	Timmy	2015-05-20	2016-01-14	6	3	1	30	0
I-690	2	Timmy	2015-05-20	2016-01-14	6	4	1	30	0
I-690	2	Timmy	2015-05-20	2016-01-14	6	5	1	30	0
I-690	2	Timmy	2015-05-20	2016-01-14	6	6	1	30	0
I-690	2	Timmy	2015-05-20	2016-01-14	6	7	1	30	0
I-690	2	Timmy	2015-05-20	2016-01-14	6	8	1	30	0
I-690	2	Timmy	2015-05-20	2016-01-14	6	9	1	30	0
I-690	2	Timmy	2015-05-20	2016-01-14	6	10	1	30	1
I-691	2	Scruffy	2015-05-20	2016-02-14	8	1	0	30	0
I-691	2	Scruffy	2015-05-20	2016-02-14	8	2	1	30	0
I-691	2	Scruffy	2015-05-20	2016-02-14	8	3	1	30	0
I-691	2	Scruffy	2015-05-20	2016-02-14	8	4	1	30	0
I-691	2	Scruffy	2015-05-20	2016-02-14	8	5	1	30	0
I-691	2	Scruffy	2015-05-20	2016-02-14	8	6	1	30	0
I-691	2	Scruffy	2015-05-20	2016-02-14	8	7	1	30	0
I-691	2	Scruffy	2015-05-20	2016-02-14	8	8	1	30	0
I-691	2	Scruffy	2015-05-20	2016-02-14	8	9	1	30	0
I-691	2	Scruffy	2015-05-20	2016-02-14	8	10	1	30	1
I-692	2	Leo	2015-05-20	2016-01-14	6	1	1	30	0
I-692	2	Leo	2015-05-20	2016-01-14	6	2	1	30	0
I-692	2	Leo	2015-05-20	2016-01-14	6	3	1	30	0
I-692	2	Leo	2015-05-20	2016-01-14	6	4	1	30	0
I-692	2	Leo	2015-05-20	2016-01-14	6	5	1	30	0
I-692	2	Leo	2015-05-20	2016-01-14	6	6	1	30	0
I-692	2	Leo	2015-05-20	2016-01-14	6	7	1	30	0
I-692	2	Leo	2015-05-20	2016-01-14	6	8	1	30	0
I-692	2	Leo	2015-05-20	2016-01-14	6	9	1	30	0
I-692	2	Leo	2015-05-20	2016-01-14	6	10	1	30	1
I-726	3	Brutus	2015-08-31	2016-09-10	4	1	0	30	0
I-726	3	Brutus	2015-08-31	2016-09-10	4	2	0	30	0
I-726	3	Brutus	2015-08-31	2016-09-10	4	3	0	30	0
I-726	3	Brutus	2015-08-31	2016-09-10	4	4	0	30	0
I-726	3	Brutus	2015-08-31	2016-09-10	4	5	1	30	0
I-726	3	Brutus	2015-08-31	2016-09-10	4	6	1	30	0
I-726	3	Brutus	2015-08-31	2016-09-10	4	7	1	30	0
I-726	3	Brutus	2015-08-31	2016-09-10	4	8	1	30	0
I-726	3	Brutus	2015-08-31	2016-09-10	4	9	1	30	0
I-726	3	Brutus	2015-08-31	2016-09-10	4	10	1	30	0
I-726	3	Brutus	2015-08-31	2016-09-25	5	1	0	30	0
I-726	3	Brutus	2015-08-31	2016-09-25	5	2	0	30	0
I-726	3	Brutus	2015-08-31	2016-09-25	5	3	0	30	0
I-726	3	Brutus	2015-08-31	2016-09-25	5	4	0	30	0
I-726	3	Brutus	2015-08-31	2016-09-25	5	5	0	30	0
I-726	3	Brutus	2015-08-31	2016-09-25	5	6	1	30	0
I-726	3	Brutus	2015-08-31	2016-09-25	5	7	1	30	0
I-726	3	Brutus	2015-08-31	2016-09-25	5	8	1	30	0
I-726	3	Brutus	2015-08-31	2016-09-25	5	9	1	30	0
I-726	3	Brutus	2015-08-31	2016-09-25	5	10	1	30	0
I-726	3	Brutus	2015-08-31	2016-10-09	6	1	0	30	0
I-726	3	Brutus	2015-08-31	2016-10-09	6	2	0	30	0
I-726	3	Brutus	2015-08-31	2016-10-09	6	3	1	30	0
I-726	3	Brutus	2015-08-31	2016-10-09	6	4	1	30	0
I-726	3	Brutus	2015-08-31	2016-10-09	6	5	1	30	0
I-726	3	Brutus	2015-08-31	2016-10-09	6	6	1	30	0
I-726	3	Brutus	2015-08-31	2016-10-09	6	7	1	30	0
I-726	3	Brutus	2015-08-31	2016-10-09	6	8	1	30	0
I-726	3	Brutus	2015-08-31	2016-10-09	6	9	1	30	0
I-726	3	Brutus	2015-08-31	2016-10-09	6	10	1	30	0
I-670	1	Peanut	2015-03-31	2015-12-16	4	1	1	40	0
I-670	1	Peanut	2015-03-31	2015-12-16	4	2	1	40	0
I-670	1	Peanut	2015-03-31	2015-12-16	4	3	1	40	0
I-670	1	Peanut	2015-03-31	2015-12-16	4	4	1	40	0
I-670	1	Peanut	2015-03-31	2015-12-16	4	5	1	40	0
I-670	1	Peanut	2015-03-31	2015-12-16	4	6	1	40	0
I-670	1	Peanut	2015-03-31	2015-12-16	4	7	1	40	0
I-670	1	Peanut	2015-03-31	2015-12-16	4	8	1	40	0
I-670	1	Peanut	2015-03-31	2015-12-16	4	9	1	40	0
I-670	1	Peanut	2015-03-31	2015-12-16	4	10	1	40	1
I-683	2	Bridgette	2015-05-20	2016-01-30	7	1	0	40	0
I-683	2	Bridgette	2015-05-20	2016-01-30	7	2	1	40	0
I-683	2	Bridgette	2015-05-20	2016-01-30	7	3	1	40	0
I-683	2	Bridgette	2015-05-20	2016-01-30	7	4	1	40	0
I-683	2	Bridgette	2015-05-20	2016-01-30	7	5	1	40	0
I-683	2	Bridgette	2015-05-20	2016-01-30	7	6	1	40	0
I-683	2	Bridgette	2015-05-20	2016-01-30	7	7	1	40	0
I-683	2	Bridgette	2015-05-20	2016-01-30	7	8	1	40	0
I-683	2	Bridgette	2015-05-20	2016-01-30	7	9	1	40	0
I-683	2	Bridgette	2015-05-20	2016-01-30	7	10	1	40	1
I-690	2	Timmy	2015-05-20	2016-01-30	7	1	1	40	0
I-690	2	Timmy	2015-05-20	2016-01-30	7	2	1	40	0
I-690	2	Timmy	2015-05-20	2016-01-30	7	3	1	40	0
I-690	2	Timmy	2015-05-20	2016-01-30	7	4	1	40	0
I-690	2	Timmy	2015-05-20	2016-01-30	7	5	1	40	0
I-690	2	Timmy	2015-05-20	2016-01-30	7	6	NR	40	0
I-690	2	Timmy	2015-05-20	2016-01-30	7	7	NR	40	0
I-690	2	Timmy	2015-05-20	2016-01-30	7	8	NR	40	0
I-690	2	Timmy	2015-05-20	2016-01-30	7	9	NR	40	0
I-690	2	Timmy	2015-05-20	2016-01-30	7	10	NR	40	0
I-690	2	Timmy	2015-05-20	2016-02-14	8	1	1	40	0
I-690	2	Timmy	2015-05-20	2016-02-14	8	2	1	40	0
I-690	2	Timmy	2015-05-20	2016-02-14	8	3	1	40	0
I-690	2	Timmy	2015-05-20	2016-02-14	8	4	1	40	0
I-690	2	Timmy	2015-05-20	2016-02-14	8	5	NR	40	0
I-690	2	Timmy	2015-05-20	2016-02-14	8	6	NR	40	0
I-690	2	Timmy	2015-05-20	2016-02-14	8	7	NR	40	0
I-690	2	Timmy	2015-05-20	2016-02-14	8	8	NR	40	0
I-690	2	Timmy	2015-05-20	2016-02-14	8	9	NR	40	0
I-690	2	Timmy	2015-05-20	2016-02-14	8	10	NR	40	0
I-692	2	Leo	2015-05-20	2016-01-30	7	1	0	40	0
I-692	2	Leo	2015-05-20	2016-01-30	7	2	1	40	0
I-692	2	Leo	2015-05-20	2016-01-30	7	3	1	40	0
I-692	2	Leo	2015-05-20	2016-01-30	7	4	1	40	0
I-692	2	Leo	2015-05-20	2016-01-30	7	5	1	40	0
I-692	2	Leo	2015-05-20	2016-01-30	7	6	1	40	0
I-692	2	Leo	2015-05-20	2016-01-30	7	7	1	40	0
I-692	2	Leo	2015-05-20	2016-01-30	7	8	1	40	0
I-692	2	Leo	2015-05-20	2016-01-30	7	9	1	40	0
I-692	2	Leo	2015-05-20	2016-01-30	7	10	1	40	1
I-670	1	Peanut	2015-03-31	2015-12-29	5	1	1	50	0
I-670	1	Peanut	2015-03-31	2015-12-29	5	2	0	50	0
I-670	1	Peanut	2015-03-31	2015-12-29	5	3	1	50	0
I-670	1	Peanut	2015-03-31	2015-12-29	5	4	1	50	0
I-670	1	Peanut	2015-03-31	2015-12-29	5	5	1	50	0
I-670	1	Peanut	2015-03-31	2015-12-29	5	6	1	50	0
I-670	1	Peanut	2015-03-31	2015-12-29	5	7	1	50	0
I-670	1	Peanut	2015-03-31	2015-12-29	5	8	1	50	0
I-670	1	Peanut	2015-03-31	2015-12-29	5	9	1	50	0
I-670	1	Peanut	2015-03-31	2015-12-29	5	10	1	50	1
I-683	2	Bridgette	2015-05-20	2016-02-14	8	1	0	50	0
I-683	2	Bridgette	2015-05-20	2016-02-14	8	2	1	50	0
I-683	2	Bridgette	2015-05-20	2016-02-14	8	3	1	50	0
I-683	2	Bridgette	2015-05-20	2016-02-14	8	4	1	50	0
I-683	2	Bridgette	2015-05-20	2016-02-14	8	5	1	50	0
I-683	2	Bridgette	2015-05-20	2016-02-14	8	6	1	50	0
I-683	2	Bridgette	2015-05-20	2016-02-14	8	7	1	50	0
I-683	2	Bridgette	2015-05-20	2016-02-14	8	8	1	50	0
I-683	2	Bridgette	2015-05-20	2016-02-14	8	9	1	50	0
I-683	2	Bridgette	2015-05-20	2016-02-14	8	10	1	50	1
I-692	2	Leo	2015-05-20	2016-02-14	8	1	1	50	0
I-692	2	Leo	2015-05-20	2016-02-14	8	2	1	50	0
I-692	2	Leo	2015-05-20	2016-02-14	8	3	1	50	0
I-692	2	Leo	2015-05-20	2016-02-14	8	4	1	50	0
I-692	2	Leo	2015-05-20	2016-02-14	8	5	1	50	0
I-692	2	Leo	2015-05-20	2016-02-14	8	6	1	50	0
I-692	2	Leo	2015-05-20	2016-02-14	8	7	1	50	0
I-692	2	Leo	2015-05-20	2016-02-14	8	8	1	50	0
I-692	2	Leo	2015-05-20	2016-02-14	8	9	1	50	0
I-692	2	Leo	2015-05-20	2016-02-14	8	10	1	50	1
I-670	1	Peanut	2015-03-31	2016-01-14	6	1	0	60	0
I-670	1	Peanut	2015-03-31	2016-01-14	6	2	0	60	0
I-670	1	Peanut	2015-03-31	2016-01-14	6	3	1	60	0
I-670	1	Peanut	2015-03-31	2016-01-14	6	4	1	60	0
I-670	1	Peanut	2015-03-31	2016-01-14	6	5	1	60	0
I-670	1	Peanut	2015-03-31	2016-01-14	6	6	1	60	0
I-670	1	Peanut	2015-03-31	2016-01-14	6	7	1	60	0
I-670	1	Peanut	2015-03-31	2016-01-14	6	8	1	60	0
I-670	1	Peanut	2015-03-31	2016-01-14	6	9	1	60	0
I-670	1	Peanut	2015-03-31	2016-01-14	6	10	1	60	0
I-670	1	Peanut	2015-03-31	2016-01-30	7	1	0	60	0
I-670	1	Peanut	2015-03-31	2016-01-30	7	2	0	60	0
I-670	1	Peanut	2015-03-31	2016-01-30	7	3	0	60	0
I-670	1	Peanut	2015-03-31	2016-01-30	7	4	0	60	0
I-670	1	Peanut	2015-03-31	2016-01-30	7	5	0	60	0
I-670	1	Peanut	2015-03-31	2016-01-30	7	6	1	60	0
I-670	1	Peanut	2015-03-31	2016-01-30	7	7	1	60	0
I-670	1	Peanut	2015-03-31	2016-01-30	7	8	1	60	0
I-670	1	Peanut	2015-03-31	2016-01-30	7	9	1	60	0
I-670	1	Peanut	2015-03-31	2016-01-30	7	10	1	60	0
I-670	1	Peanut	2015-03-31	2016-02-14	8	1	0	60	0
I-670	1	Peanut	2015-03-31	2016-02-14	8	2	0	60	0
I-670	1	Peanut	2015-03-31	2016-02-14	8	3	0	60	0
I-670	1	Peanut	2015-03-31	2016-02-14	8	4	0	60	0
I-670	1	Peanut	2015-03-31	2016-02-14	8	5	0	60	0
I-670	1	Peanut	2015-03-31	2016-02-14	8	6	0	60	0
I-670	1	Peanut	2015-03-31	2016-02-14	8	7	0	60	0
I-670	1	Peanut	2015-03-31	2016-02-14	8	8	0	60	0
I-670	1	Peanut	2015-03-31	2016-02-14	8	9	1	60	0
I-670	1	Peanut	2015-03-31	2016-02-14	8	10	1	60	0
