# Supplementary material for: Cognitive Abilities of Dogs with Mucopolysaccharidosis I: Learning and Memory
Source: Animals (Basel). 2020 Feb 28;10(3):397. doi: 10.3390/ani10030397 (PMC7143070; doi:10.3390/ani10030397)
Supplement: Supplementary file 1 [file animals-10-00397-s001.zip › MPS_Cog_Final_Stats.xlsx]

## Sheet: Object Discrimination
Subject	Group	DOB	Date	Session	Trial	Choice (0=incorrect; 1=correct; NR=no response)	Side
I-670	1	2015-03-31	2015-11-16	1	1	0	Right
I-670	1	2015-03-31	2015-11-16	1	2	1	Left
I-670	1	2015-03-31	2015-11-16	1	3	0	Left
I-670	1	2015-03-31	2015-11-16	1	4	1	Right
I-670	1	2015-03-31	2015-11-16	1	5	0	Right
I-670	1	2015-03-31	2015-11-16	1	6	0	Right
I-670	1	2015-03-31	2015-11-16	1	7	1	Right
I-670	1	2015-03-31	2015-11-16	1	8	0	Left
I-670	1	2015-03-31	2015-11-16	1	9	0	Right
I-670	1	2015-03-31	2015-11-16	1	10	1	Right
I-670	1	2015-03-31	2015-11-30	2	1	0	Right
I-670	1	2015-03-31	2015-11-30	2	2	0	Right
I-670	1	2015-03-31	2015-11-30	2	3	0	Left
I-670	1	2015-03-31	2015-11-30	2	4	0	Left
I-670	1	2015-03-31	2015-11-30	2	5	0	Right
I-670	1	2015-03-31	2015-11-30	2	6	1	Left
I-670	1	2015-03-31	2015-11-30	2	7	1	Right
I-670	1	2015-03-31	2015-11-30	2	8	1	Right
I-670	1	2015-03-31	2015-11-30	2	9	1	Left
I-670	1	2015-03-31	2015-11-30	2	10	1	Right
I-670	1	2015-03-31	2015-12-12	3	1	0	Right
I-670	1	2015-03-31	2015-12-12	3	2	1	Left
I-670	1	2015-03-31	2015-12-12	3	3	0	Left
I-670	1	2015-03-31	2015-12-12	3	4	1	Right
I-670	1	2015-03-31	2015-12-12	3	5	0	Right
I-670	1	2015-03-31	2015-12-12	3	6	0	Right
I-670	1	2015-03-31	2015-12-12	3	7	1	Right
I-670	1	2015-03-31	2015-12-12	3	8	1	Right
I-670	1	2015-03-31	2015-12-12	3	9	1	Left
I-670	1	2015-03-31	2015-12-12	3	10	1	Right
I-670	1	2015-03-31	2015-12-29	4	1	1	Left
I-670	1	2015-03-31	2015-12-29	4	2	1	Left
I-670	1	2015-03-31	2015-12-29	4	3	0	Left
I-670	1	2015-03-31	2015-12-29	4	4	1	Right
I-670	1	2015-03-31	2015-12-29	4	5	1	Left
I-670	1	2015-03-31	2015-12-29	4	6	1	Left
I-670	1	2015-03-31	2015-12-29	4	7	0	Left
I-670	1	2015-03-31	2015-12-29	4	8	1	Right
I-670	1	2015-03-31	2015-12-29	4	9	1	Left
I-670	1	2015-03-31	2015-12-29	4	10	1	Right
I-670	1	2015-03-31	2016-01-12	5	1	0	Right
I-670	1	2015-03-31	2016-01-12	5	2	0	Right
I-670	1	2015-03-31	2016-01-12	5	3	1	Right
I-670	1	2015-03-31	2016-01-12	5	4	1	Right
I-670	1	2015-03-31	2016-01-12	5	5	0	Right
I-670	1	2015-03-31	2016-01-12	5	6	1	Left
I-670	1	2015-03-31	2016-01-12	5	7	1	Right
I-670	1	2015-03-31	2016-01-12	5	8	1	Right
I-670	1	2015-03-31	2016-01-12	5	9	1	Left
I-670	1	2015-03-31	2016-01-12	5	10	1	Right
I-670	1	2015-03-31	2016-01-25	6	1	1	Left
I-670	1	2015-03-31	2016-01-25	6	2	0	Right
I-670	1	2015-03-31	2016-01-25	6	3	1	Right
I-670	1	2015-03-31	2016-01-25	6	4	1	Right
I-670	1	2015-03-31	2016-01-25	6	5	0	Right
I-670	1	2015-03-31	2016-01-25	6	6	1	Left
I-670	1	2015-03-31	2016-01-25	6	7	1	Right
I-670	1	2015-03-31	2016-01-25	6	8	1	Right
I-670	1	2015-03-31	2016-01-25	6	9	1	Left
I-670	1	2015-03-31	2016-01-25	6	10	1	Right
I-670	1	2015-03-31	2016-02-08	7	1	0	Left
I-670	1	2015-03-31	2016-02-08	7	2	1	Right
I-670	1	2015-03-31	2016-02-08	7	3	0	Right
I-670	1	2015-03-31	2016-02-08	7	4	1	Left
I-670	1	2015-03-31	2016-02-08	7	5	1	Right
I-670	1	2015-03-31	2016-02-08	7	6	1	Right
I-670	1	2015-03-31	2016-02-08	7	7	1	Left
I-670	1	2015-03-31	2016-02-08	7	8	1	Left
I-670	1	2015-03-31	2016-02-08	7	9	1	Right
I-670	1	2015-03-31	2016-02-08	7	10	1	Left
I-672	3	2015-03-31	2015-11-16	1	1	0	Left
I-672	3	2015-03-31	2015-11-16	1	2	0	Left
I-672	3	2015-03-31	2015-11-16	1	3	0	Right
I-672	3	2015-03-31	2015-11-16	1	4	0	Right
I-672	3	2015-03-31	2015-11-16	1	5	1	Right
I-672	3	2015-03-31	2015-11-16	1	6	1	Left
I-672	3	2015-03-31	2015-11-16	1	7	0	Right
I-672	3	2015-03-31	2015-11-16	1	8	0	Right
I-672	3	2015-03-31	2015-11-16	1	9	1	Left
I-672	3	2015-03-31	2015-11-16	1	10	1	Right
I-672	3	2015-03-31	2015-11-30	2	1	0	Left
I-672	3	2015-03-31	2015-11-30	2	2	0	Left
I-672	3	2015-03-31	2015-11-30	2	3	0	Left
I-672	3	2015-03-31	2015-11-30	2	4	0	Right
I-672	3	2015-03-31	2015-11-30	2	5	0	Left
I-672	3	2015-03-31	2015-11-30	2	6	1	Right
I-672	3	2015-03-31	2015-11-30	2	7	1	Left
I-672	3	2015-03-31	2015-11-30	2	8	1	Left
I-672	3	2015-03-31	2015-11-30	2	9	1	Right
I-672	3	2015-03-31	2015-11-30	2	10	1	Left
I-672	3	2015-03-31	2015-12-14	3	1	0	Left
I-672	3	2015-03-31	2015-12-14	3	2	0	Left
I-672	3	2015-03-31	2015-12-14	3	3	1	Left
I-672	3	2015-03-31	2015-12-14	3	4	1	Left
I-672	3	2015-03-31	2015-12-14	3	5	0	Left
I-672	3	2015-03-31	2015-12-14	3	6	0	Left
I-672	3	2015-03-31	2015-12-14	3	7	1	Left
I-672	3	2015-03-31	2015-12-14	3	8	1	Left
I-672	3	2015-03-31	2015-12-14	3	9	0	Left
I-672	3	2015-03-31	2015-12-14	3	10	1	Right
I-672	3	2015-03-31	2015-12-28	4	1	1	Left
I-672	3	2015-03-31	2015-12-28	4	2	1	Left
I-672	3	2015-03-31	2015-12-28	4	3	0	Left
I-672	3	2015-03-31	2015-12-28	4	4	0	Left
I-672	3	2015-03-31	2015-12-28	4	5	0	Right
I-672	3	2015-03-31	2015-12-28	4	6	0	Right
I-672	3	2015-03-31	2015-12-28	4	7	1	Right
I-672	3	2015-03-31	2015-12-28	4	8	1	Right
I-672	3	2015-03-31	2015-12-28	4	9	1	Left
I-672	3	2015-03-31	2015-12-28	4	10	1	Right
I-672	3	2015-03-31	2016-01-12	5	1	0	Right
I-672	3	2015-03-31	2016-01-12	5	2	0	Right
I-672	3	2015-03-31	2016-01-12	5	3	0	Left
I-672	3	2015-03-31	2016-01-12	5	4	0	Left
I-672	3	2015-03-31	2016-01-12	5	5	0	Right
I-672	3	2015-03-31	2016-01-12	5	6	1	Left
I-672	3	2015-03-31	2016-01-12	5	7	1	Right
I-672	3	2015-03-31	2016-01-12	5	8	1	Right
I-672	3	2015-03-31	2016-01-12	5	9	1	Left
I-672	3	2015-03-31	2016-01-12	5	10	1	Right
I-672	3	2015-03-31	2016-01-25	6	1	0	Right
I-672	3	2015-03-31	2016-01-25	6	2	0	Right
I-672	3	2015-03-31	2016-01-25	6	3	1	Right
I-672	3	2015-03-31	2016-01-25	6	4	1	Right
I-672	3	2015-03-31	2016-01-25	6	5	1	Left
I-672	3	2015-03-31	2016-01-25	6	6	1	Left
I-672	3	2015-03-31	2016-01-25	6	7	1	Right
I-672	3	2015-03-31	2016-01-25	6	8	1	Right
I-672	3	2015-03-31	2016-01-25	6	9	1	Left
I-672	3	2015-03-31	2016-01-25	6	10	1	Right
I-680	3	2015-05-13	2015-11-16	1	1	1	Left
I-680	3	2015-05-13	2015-11-16	1	2	1	Left
I-680	3	2015-05-13	2015-11-16	1	3	0	Left
I-680	3	2015-05-13	2015-11-16	1	4	0	Left
I-680	3	2015-05-13	2015-11-16	1	5	0	Right
I-680	3	2015-05-13	2015-11-16	1	6	1	Left
I-680	3	2015-05-13	2015-11-16	1	7	1	Right
I-680	3	2015-05-13	2015-11-16	1	8	1	Right
I-680	3	2015-05-13	2015-11-16	1	9	1	Left
I-680	3	2015-05-13	2015-11-16	1	10	1	Right
I-680	3	2015-05-13	2015-11-30	2	1	1	Left
I-680	3	2015-05-13	2015-11-30	2	2	1	Left
I-680	3	2015-05-13	2015-11-30	2	3	1	Right
I-680	3	2015-05-13	2015-11-30	2	4	0	Left
I-680	3	2015-05-13	2015-11-30	2	5	0	Right
I-680	3	2015-05-13	2015-11-30	2	6	1	Left
I-680	3	2015-05-13	2015-11-30	2	7	1	Right
I-680	3	2015-05-13	2015-11-30	2	8	1	Right
I-680	3	2015-05-13	2015-11-30	2	9	1	Left
I-680	3	2015-05-13	2015-11-30	2	10	1	Right
I-680	3	2015-05-13	2015-12-14	3	1	0	Right
I-680	3	2015-05-13	2015-12-14	3	2	0	Right
I-680	3	2015-05-13	2015-12-14	3	3	1	Right
I-680	3	2015-05-13	2015-12-14	3	4	1	Right
I-680	3	2015-05-13	2015-12-14	3	5	0	Right
I-680	3	2015-05-13	2015-12-14	3	6	0	Right
I-680	3	2015-05-13	2015-12-14	3	7	1	Right
I-680	3	2015-05-13	2015-12-14	3	8	1	Right
I-680	3	2015-05-13	2015-12-14	3	9	1	Left
I-680	3	2015-05-13	2015-12-14	3	10	1	Right
I-680	3	2015-05-13	2015-12-28	4	1	1	Left
I-680	3	2015-05-13	2015-12-28	4	2	1	Left
I-680	3	2015-05-13	2015-12-28	4	3	1	Right
I-680	3	2015-05-13	2015-12-28	4	4	1	Right
I-680	3	2015-05-13	2015-12-28	4	5	0	Right
I-680	3	2015-05-13	2015-12-28	4	6	0	Right
I-680	3	2015-05-13	2015-12-28	4	7	1	Right
I-680	3	2015-05-13	2015-12-28	4	8	1	Right
I-680	3	2015-05-13	2015-12-28	4	9	1	Left
I-680	3	2015-05-13	2015-12-28	4	10	1	Right
I-680	3	2015-05-13	2016-01-12	5	1	1	Left
I-680	3	2015-05-13	2016-01-12	5	2	1	Left
I-680	3	2015-05-13	2016-01-12	5	3	1	Right
I-680	3	2015-05-13	2016-01-12	5	4	1	Right
I-680	3	2015-05-13	2016-01-12	5	5	0	Right
I-680	3	2015-05-13	2016-01-12	5	6	0	Right
I-680	3	2015-05-13	2016-01-12	5	7	1	Right
I-680	3	2015-05-13	2016-01-12	5	8	1	Right
I-680	3	2015-05-13	2016-01-12	5	9	1	Left
I-680	3	2015-05-13	2016-01-12	5	10	1	Right
I-683	2	2015-05-20	2015-11-06	1	1	0	Right
I-683	2	2015-05-20	2015-11-06	1	2	0	Right
I-683	2	2015-05-20	2015-11-06	1	3	0	Left
I-683	2	2015-05-20	2015-11-06	1	4	0	Left
I-683	2	2015-05-20	2015-11-06	1	5	0	Right
I-683	2	2015-05-20	2015-11-06	1	6	0	Right
I-683	2	2015-05-20	2015-11-06	1	7	1	Right
I-683	2	2015-05-20	2015-11-06	1	8	1	Right
I-683	2	2015-05-20	2015-11-06	1	9	1	Left
I-683	2	2015-05-20	2015-11-06	1	10	1	Right
I-683	2	2015-05-20	2015-11-30	2	1	0	Right
I-683	2	2015-05-20	2015-11-30	2	2	0	Right
I-683	2	2015-05-20	2015-11-30	2	3	1	Right
I-683	2	2015-05-20	2015-11-30	2	4	1	Right
I-683	2	2015-05-20	2015-11-30	2	5	1	Left
I-683	2	2015-05-20	2015-11-30	2	6	0	Right
I-683	2	2015-05-20	2015-11-30	2	7	0	Left
I-683	2	2015-05-20	2015-11-30	2	8	1	Right
I-683	2	2015-05-20	2015-11-30	2	9	1	Left
I-683	2	2015-05-20	2015-11-30	2	10	1	Right
I-683	2	2015-05-20	2015-12-14	3	1	1	Left
I-683	2	2015-05-20	2015-12-14	3	2	1	Left
I-683	2	2015-05-20	2015-12-14	3	3	0	Left
I-683	2	2015-05-20	2015-12-14	3	4	0	Left
I-683	2	2015-05-20	2015-12-14	3	5	0	Right
I-683	2	2015-05-20	2015-12-14	3	6	1	Left
I-683	2	2015-05-20	2015-12-14	3	7	1	Right
I-683	2	2015-05-20	2015-12-14	3	8	1	Right
I-683	2	2015-05-20	2015-12-14	3	9	1	Left
I-683	2	2015-05-20	2015-12-14	3	10	1	Right
I-683	2	2015-05-20	2015-12-28	4	1	0	Right
I-683	2	2015-05-20	2015-12-28	4	2	0	Right
I-683	2	2015-05-20	2015-12-28	4	3	0	Left
I-683	2	2015-05-20	2015-12-28	4	4	1	Right
I-683	2	2015-05-20	2015-12-28	4	5	1	Left
I-683	2	2015-05-20	2015-12-28	4	6	0	Right
I-683	2	2015-05-20	2015-12-28	4	7	0	Left
I-683	2	2015-05-20	2015-12-28	4	8	1	Right
I-683	2	2015-05-20	2015-12-28	4	9	1	Left
I-683	2	2015-05-20	2015-12-28	4	10	1	Right
I-683	2	2015-05-20	2016-01-12	5	1	1	Left
I-683	2	2015-05-20	2016-01-12	5	2	1	Left
I-683	2	2015-05-20	2016-01-12	5	3	1	Right
I-683	2	2015-05-20	2016-01-12	5	4	1	Right
I-683	2	2015-05-20	2016-01-12	5	5	1	Left
I-683	2	2015-05-20	2016-01-12	5	6	1	Left
I-683	2	2015-05-20	2016-01-12	5	7	1	Right
I-683	2	2015-05-20	2016-01-12	5	8	1	Right
I-683	2	2015-05-20	2016-01-12	5	9	1	Left
I-683	2	2015-05-20	2016-01-12	5	10	1	Right
I-687	2	2015-05-20	2015-11-16	1	1	1	Left
I-687	2	2015-05-20	2015-11-16	1	2	0	Right
I-687	2	2015-05-20	2015-11-16	1	3	0	Left
I-687	2	2015-05-20	2015-11-16	1	4	0	Left
I-687	2	2015-05-20	2015-11-16	1	5	1	Left
I-687	2	2015-05-20	2015-11-16	1	6	1	Left
I-687	2	2015-05-20	2015-11-16	1	7	1	Right
I-687	2	2015-05-20	2015-11-16	1	8	1	Right
I-687	2	2015-05-20	2015-11-16	1	9	1	Left
I-687	2	2015-05-20	2015-11-16	1	10	1	Right
I-687	2	2015-05-20	2015-11-30	2	1	1	Left
I-687	2	2015-05-20	2015-11-30	2	2	1	Left
I-687	2	2015-05-20	2015-11-30	2	3	0	Left
I-687	2	2015-05-20	2015-11-30	2	4	0	Left
I-687	2	2015-05-20	2015-11-30	2	5	1	Left
I-687	2	2015-05-20	2015-11-30	2	6	1	Left
I-687	2	2015-05-20	2015-11-30	2	7	1	Right
I-687	2	2015-05-20	2015-11-30	2	8	1	Right
I-687	2	2015-05-20	2015-11-30	2	9	1	Left
I-687	2	2015-05-20	2015-11-30	2	10	1	Right
I-687	2	2015-05-20	2015-12-14	3	1	1	Left
I-687	2	2015-05-20	2015-12-14	3	2	1	Left
I-687	2	2015-05-20	2015-12-14	3	3	0	Left
I-687	2	2015-05-20	2015-12-14	3	4	0	Left
I-687	2	2015-05-20	2015-12-14	3	5	1	Left
I-687	2	2015-05-20	2015-12-14	3	6	0	Right
I-687	2	2015-05-20	2015-12-14	3	7	1	Right
I-687	2	2015-05-20	2015-12-14	3	8	1	Right
I-687	2	2015-05-20	2015-12-14	3	9	1	Left
I-687	2	2015-05-20	2015-12-14	3	10	1	Right
I-687	2	2015-05-20	2015-12-28	4	1	0	Right
I-687	2	2015-05-20	2015-12-28	4	2	1	Left
I-687	2	2015-05-20	2015-12-28	4	3	1	Right
I-687	2	2015-05-20	2015-12-28	4	4	1	Right
I-687	2	2015-05-20	2015-12-28	4	5	1	Left
I-687	2	2015-05-20	2015-12-28	4	6	1	Left
I-687	2	2015-05-20	2015-12-28	4	7	1	Right
I-687	2	2015-05-20	2015-12-28	4	8	1	Right
I-687	2	2015-05-20	2015-12-28	4	9	1	Left
I-687	2	2015-05-20	2015-12-28	4	10	1	Right
I-690	2	2015-05-20	2015-11-16	1	1	0	Right
I-690	2	2015-05-20	2015-11-16	1	2	0	Right
I-690	2	2015-05-20	2015-11-16	1	3	1	Right
I-690	2	2015-05-20	2015-11-16	1	4	1	Right
I-690	2	2015-05-20	2015-11-16	1	5	0	Right
I-690	2	2015-05-20	2015-11-16	1	6	0	Right
I-690	2	2015-05-20	2015-11-16	1	7	1	Right
I-690	2	2015-05-20	2015-11-16	1	8	1	Right
I-690	2	2015-05-20	2015-11-16	1	9	0	Right
I-690	2	2015-05-20	2015-11-16	1	10	1	Right
I-690	2	2015-05-20	2015-11-30	2	1	1	Left
I-690	2	2015-05-20	2015-11-30	2	2	1	Left
I-690	2	2015-05-20	2015-11-30	2	3	1	Right
I-690	2	2015-05-20	2015-11-30	2	4	0	Left
I-690	2	2015-05-20	2015-11-30	2	5	NR
I-690	2	2015-05-20	2015-11-30	2	6	NR
I-690	2	2015-05-20	2015-11-30	2	7	NR
I-690	2	2015-05-20	2015-11-30	2	8	NR
I-690	2	2015-05-20	2015-11-30	2	9	NR
I-690	2	2015-05-20	2015-11-30	2	10	NR
I-690	2	2015-05-20	2015-12-14	3	1	1	Left
I-690	2	2015-05-20	2015-12-14	3	2	1	Left
I-690	2	2015-05-20	2015-12-14	3	3	1	Right
I-690	2	2015-05-20	2015-12-14	3	4	1	Right
I-690	2	2015-05-20	2015-12-14	3	5	1	Right
I-690	2	2015-05-20	2015-12-14	3	6	1	Left
I-690	2	2015-05-20	2015-12-14	3	7	0	Left
I-690	2	2015-05-20	2015-12-14	3	8	0	Left
I-690	2	2015-05-20	2015-12-14	3	9	1	Left
I-690	2	2015-05-20	2015-12-14	3	10	0	Left
I-690	2	2015-05-20	2015-12-28	4	1	1	Left
I-690	2	2015-05-20	2015-12-28	4	2	0	Right
I-690	2	2015-05-20	2015-12-28	4	3	0	Left
I-690	2	2015-05-20	2015-12-28	4	4	NR
I-690	2	2015-05-20	2015-12-28	4	5	NR
I-690	2	2015-05-20	2015-12-28	4	6	NR
I-690	2	2015-05-20	2015-12-28	4	7	NR
I-690	2	2015-05-20	2015-12-28	4	8	NR
I-690	2	2015-05-20	2015-12-28	4	9	NR
I-690	2	2015-05-20	2015-12-28	4	10	NR
I-690	2	2015-05-20	2016-01-12	5	1	1	Left
I-690	2	2015-05-20	2016-01-12	5	2	1	Left
I-690	2	2015-05-20	2016-01-12	5	3	NR
I-690	2	2015-05-20	2016-01-12	5	4	NR
I-690	2	2015-05-20	2016-01-12	5	5	NR
I-690	2	2015-05-20	2016-01-12	5	6	NR
I-690	2	2015-05-20	2016-01-12	5	7	NR
I-690	2	2015-05-20	2016-01-12	5	8	NR
I-690	2	2015-05-20	2016-01-12	5	9	NR
I-690	2	2015-05-20	2016-01-12	5	10	NR
I-690	2	2015-05-20	2016-01-25	6	1	1	Left
I-690	2	2015-05-20	2016-01-25	6	2	1	Left
I-690	2	2015-05-20	2016-01-25	6	3	1	Right
I-690	2	2015-05-20	2016-01-25	6	4	1	Right
I-690	2	2015-05-20	2016-01-25	6	5	1	Left
I-690	2	2015-05-20	2016-01-25	6	6	1	Left
I-690	2	2015-05-20	2016-01-25	6	7	1	Right
I-690	2	2015-05-20	2016-01-25	6	8	1	Right
I-690	2	2015-05-20	2016-01-25	6	9	1	Left
I-690	2	2015-05-20	2016-01-25	6	10	NR
I-690	2	2015-05-20	2016-02-08	7	1	1	Left
I-690	2	2015-05-20	2016-02-08	7	2	1	Left
I-690	2	2015-05-20	2016-02-08	7	3	0	Left
I-690	2	2015-05-20	2016-02-08	7	4	NR
I-690	2	2015-05-20	2016-02-08	7	5	NR
I-690	2	2015-05-20	2016-02-08	7	6	NR
I-690	2	2015-05-20	2016-02-08	7	7	NR
I-690	2	2015-05-20	2016-02-08	7	8	NR
I-690	2	2015-05-20	2016-02-08	7	9	NR
I-690	2	2015-05-20	2016-02-08	7	10	NR
I-690	2	2015-05-20	2016-02-22	8	1	1	Left
I-690	2	2015-05-20	2016-02-22	8	2	1	Left
I-690	2	2015-05-20	2016-02-22	8	3	NR
I-690	2	2015-05-20	2016-02-22	8	4	NR
I-690	2	2015-05-20	2016-02-22	8	5	NR
I-690	2	2015-05-20	2016-02-22	8	6	NR
I-690	2	2015-05-20	2016-02-22	8	7	NR
I-690	2	2015-05-20	2016-02-22	8	8	NR
I-690	2	2015-05-20	2016-02-22	8	9	NR
I-690	2	2015-05-20	2016-02-22	8	10	NR
I-691	2	2015-05-20	2015-11-16	1	1	0	Right
I-691	2	2015-05-20	2015-11-16	1	2	0	Right
I-691	2	2015-05-20	2015-11-16	1	3	1	Right
I-691	2	2015-05-20	2015-11-16	1	4	1	Right
I-691	2	2015-05-20	2015-11-16	1	5	0	Right
I-691	2	2015-05-20	2015-11-16	1	6	0	Right
I-691	2	2015-05-20	2015-11-16	1	7	1	Right
I-691	2	2015-05-20	2015-11-16	1	8	1	Right
I-691	2	2015-05-20	2015-11-16	1	9	0	Right
I-691	2	2015-05-20	2015-11-16	1	10	0	Left
I-691	2	2015-05-20	2015-11-30	2	1	0	Right
I-691	2	2015-05-20	2015-11-30	2	2	0	Right
I-691	2	2015-05-20	2015-11-30	2	3	1	Right
I-691	2	2015-05-20	2015-11-30	2	4	1	Right
I-691	2	2015-05-20	2015-11-30	2	5	0	Right
I-691	2	2015-05-20	2015-11-30	2	6	0	Right
I-691	2	2015-05-20	2015-11-30	2	7	1	Right
I-691	2	2015-05-20	2015-11-30	2	8	1	Right
I-691	2	2015-05-20	2015-11-30	2	9	1	Left
I-691	2	2015-05-20	2015-11-30	2	10	1	Right
I-691	2	2015-05-20	2015-12-14	3	1	1	Left
I-691	2	2015-05-20	2015-12-14	3	2	1	Left
I-691	2	2015-05-20	2015-12-14	3	3	0	Left
I-691	2	2015-05-20	2015-12-14	3	4	0	Left
I-691	2	2015-05-20	2015-12-14	3	5	0	Right
I-691	2	2015-05-20	2015-12-14	3	6	1	Left
I-691	2	2015-05-20	2015-12-14	3	7	0	Left
I-691	2	2015-05-20	2015-12-14	3	8	0	Left
I-691	2	2015-05-20	2015-12-14	3	9	0	Right
I-691	2	2015-05-20	2015-12-14	3	10	1	Right
I-691	2	2015-05-20	2015-12-28	4	1	0	Right
I-691	2	2015-05-20	2015-12-28	4	2	0	Right
I-691	2	2015-05-20	2015-12-28	4	3	1	Right
I-691	2	2015-05-20	2015-12-28	4	4	1	Right
I-691	2	2015-05-20	2015-12-28	4	5	0	Right
I-691	2	2015-05-20	2015-12-28	4	6	0	Right
I-691	2	2015-05-20	2015-12-28	4	7	1	Right
I-691	2	2015-05-20	2015-12-28	4	8	0	Leeft
I-691	2	2015-05-20	2015-12-28	4	9	0	Right
I-691	2	2015-05-20	2015-12-28	4	10	1	Right
I-691	2	2015-05-20	2016-01-12	5	1	0	Right
I-691	2	2015-05-20	2016-01-12	5	2	0	Right
I-691	2	2015-05-20	2016-01-12	5	3	1	Right
I-691	2	2015-05-20	2016-01-12	5	4	1	Right
I-691	2	2015-05-20	2016-01-12	5	5	0	Right
I-691	2	2015-05-20	2016-01-12	5	6	0	Right
I-691	2	2015-05-20	2016-01-12	5	7	1	Right
I-691	2	2015-05-20	2016-01-12	5	8	1	Right
I-691	2	2015-05-20	2016-01-12	5	9	1	Left
I-691	2	2015-05-20	2016-01-12	5	10	0	Left
I-691	2	2015-05-20	2016-01-25	6	1	0	Right
I-691	2	2015-05-20	2016-01-25	6	2	0	Right
I-691	2	2015-05-20	2016-01-25	6	3	1	Right
I-691	2	2015-05-20	2016-01-25	6	4	1	Right
I-691	2	2015-05-20	2016-01-25	6	5	1	Left
I-691	2	2015-05-20	2016-01-25	6	6	1	Left
I-691	2	2015-05-20	2016-01-25	6	7	1	Right
I-691	2	2015-05-20	2016-01-25	6	8	1	Right
I-691	2	2015-05-20	2016-01-25	6	9	1	Left
I-691	2	2015-05-20	2016-01-25	6	10	1	Right
I-691	2	2015-05-20	2016-02-08	7	1	0	Right
I-691	2	2015-05-20	2016-02-08	7	2	0	Right
I-691	2	2015-05-20	2016-02-08	7	3	1	Right
I-691	2	2015-05-20	2016-02-08	7	4	1	Right
I-691	2	2015-05-20	2016-02-08	7	5	0	Right
I-691	2	2015-05-20	2016-02-08	7	6	0	Right
I-691	2	2015-05-20	2016-02-08	7	7	1	Right
I-691	2	2015-05-20	2016-02-08	7	8	1	Right
I-691	2	2015-05-20	2016-02-08	7	9	0	Right
I-691	2	2015-05-20	2016-02-08	7	10	0	Left
I-691	2	2015-05-20	2016-02-22	8	1	0	Right
I-691	2	2015-05-20	2016-02-22	8	2	0	Right
I-691	2	2015-05-20	2016-02-22	8	3	1	Right
I-691	2	2015-05-20	2016-02-22	8	4	1	Right
I-691	2	2015-05-20	2016-02-22	8	5	1	Left
I-691	2	2015-05-20	2016-02-22	8	6	1	Left
I-691	2	2015-05-20	2016-02-22	8	7	1	Right
I-691	2	2015-05-20	2016-02-22	8	8	0	Left
I-691	2	2015-05-20	2016-02-22	8	9	0	Right
I-691	2	2015-05-20	2016-02-22	8	10	1	Right
I-692	2	2015-05-20	2015-11-16	1	1	0	Right
I-692	2	2015-05-20	2015-11-16	1	2	0	Right
I-692	2	2015-05-20	2015-11-16	1	3	1	Right
I-692	2	2015-05-20	2015-11-16	1	4	0	Left
I-692	2	2015-05-20	2015-11-16	1	5	0	Right
I-692	2	2015-05-20	2015-11-16	1	6	0	Right
I-692	2	2015-05-20	2015-11-16	1	7	0	Left
I-692	2	2015-05-20	2015-11-16	1	8	0	Left
I-692	2	2015-05-20	2015-11-16	1	9	1	Left
I-692	2	2015-05-20	2015-11-16	1	10	1	Right
I-692	2	2015-05-20	2015-11-30	2	1	1	Left
I-692	2	2015-05-20	2015-11-30	2	2	1	Left
I-692	2	2015-05-20	2015-11-30	2	3	1	Right
I-692	2	2015-05-20	2015-11-30	2	4	1	Right
I-692	2	2015-05-20	2015-11-30	2	5	1	Left
I-692	2	2015-05-20	2015-11-30	2	6	1	Left
I-692	2	2015-05-20	2015-11-30	2	7	0	Left
I-692	2	2015-05-20	2015-11-30	2	8	0	Left
I-692	2	2015-05-20	2015-11-30	2	9	NR
I-692	2	2015-05-20	2015-11-30	2	10	NR
I-692	2	2015-05-20	2015-12-14	3	1	1	Left
I-692	2	2015-05-20	2015-12-14	3	2	1	Left
I-692	2	2015-05-20	2015-12-14	3	3	1	Right
I-692	2	2015-05-20	2015-12-14	3	4	1	Right
I-692	2	2015-05-20	2015-12-14	3	5	1	Left
I-692	2	2015-05-20	2015-12-14	3	6	1	Left
I-692	2	2015-05-20	2015-12-14	3	7	1	Right
I-692	2	2015-05-20	2015-12-14	3	8	1	Right
I-692	2	2015-05-20	2015-12-14	3	9	0	Right
I-692	2	2015-05-20	2015-12-14	3	10	0	Left
I-692	2	2015-05-20	2015-12-28	4	1	1	Right
I-692	2	2015-05-20	2015-12-28	4	2	1	Right
I-692	2	2015-05-20	2015-12-28	4	3	1	Left
I-692	2	2015-05-20	2015-12-28	4	4	1	Left
I-692	2	2015-05-20	2015-12-28	4	5	0	Left
I-692	2	2015-05-20	2015-12-28	4	6	0	Left
I-692	2	2015-05-20	2015-12-28	4	7	1	Left
I-692	2	2015-05-20	2015-12-28	4	8	0	Right
I-692	2	2015-05-20	2015-12-28	4	9	1	Right
I-692	2	2015-05-20	2015-12-28	4	10	1	Left
I-692	2	2015-05-20	2016-01-12	5	1	1	Left
I-692	2	2015-05-20	2016-01-12	5	2	1	Left
I-692	2	2015-05-20	2016-01-12	5	3	1	Right
I-692	2	2015-05-20	2016-01-12	5	4	1	Right
I-692	2	2015-05-20	2016-01-12	5	5	0	Right
I-692	2	2015-05-20	2016-01-12	5	6	0	Right
I-692	2	2015-05-20	2016-01-12	5	7	1	Right
I-692	2	2015-05-20	2016-01-12	5	8	1	Right
I-692	2	2015-05-20	2016-01-12	5	9	1	Left
I-692	2	2015-05-20	2016-01-12	5	10	1	Right
I-692	2	2015-05-20	2016-01-25	6	1	1	Left
I-692	2	2015-05-20	2016-01-25	6	2	1	Left
I-692	2	2015-05-20	2016-01-25	6	3	0	Left
I-692	2	2015-05-20	2016-01-25	6	4	0	Left
I-692	2	2015-05-20	2016-01-25	6	5	1	Left
I-692	2	2015-05-20	2016-01-25	6	6	0	Right
I-692	2	2015-05-20	2016-01-25	6	7	0	Left
I-692	2	2015-05-20	2016-01-25	6	8	1	Right
I-692	2	2015-05-20	2016-01-25	6	9	NR
I-692	2	2015-05-20	2016-01-25	6	10	NR
I-692	2	2015-05-20	2016-02-08	7	1	0	Right
I-692	2	2015-05-20	2016-02-08	7	2	1	Left
I-692	2	2015-05-20	2016-02-08	7	3	1	Right
I-692	2	2015-05-20	2016-02-08	7	4	1	Right
I-692	2	2015-05-20	2016-02-08	7	5	1	Left
I-692	2	2015-05-20	2016-02-08	7	6	1	Left
I-692	2	2015-05-20	2016-02-08	7	7	1	Right
I-692	2	2015-05-20	2016-02-08	7	8	1	Right
I-692	2	2015-05-20	2016-02-08	7	9	1	Left
I-692	2	2015-05-20	2016-02-08	7	10	1	Right
I-682	1	2015-05-20	2015-11-16	1	1	0	Right
I-682	1	2015-05-20	2015-11-16	1	2	0	Right
I-682	1	2015-05-20	2015-11-16	1	3	0	Left
I-682	1	2015-05-20	2015-11-16	1	4	0	Left
I-682	1	2015-05-20	2015-11-16	1	5	0	Right
I-682	1	2015-05-20	2015-11-16	1	6	1	Left
I-682	1	2015-05-20	2015-11-16	1	7	1	Right
I-682	1	2015-05-20	2015-11-16	1	8	1	Right
I-682	1	2015-05-20	2015-11-16	1	9	1	Left
I-682	1	2015-05-20	2015-11-16	1	10	1	Right
I-682	1	2015-05-20	2015-11-30	2	1	0	Right
I-682	1	2015-05-20	2015-11-30	2	2	0	Right
I-682	1	2015-05-20	2015-11-30	2	3	1	Right
I-682	1	2015-05-20	2015-11-30	2	4	1	Right
I-682	1	2015-05-20	2015-11-30	2	5	0	Right
I-682	1	2015-05-20	2015-11-30	2	6	0	Right
I-682	1	2015-05-20	2015-11-30	2	7	1	Right
I-682	1	2015-05-20	2015-11-30	2	8	1	Right
I-682	1	2015-05-20	2015-11-30	2	9	1	Left
I-682	1	2015-05-20	2015-11-30	2	10	1	Right
I-682	1	2015-05-20	2015-12-14	3	1	0	Right
I-682	1	2015-05-20	2015-12-14	3	2	0	Right
I-682	1	2015-05-20	2015-12-14	3	3	1	Right
I-682	1	2015-05-20	2015-12-14	3	4	1	Right
I-682	1	2015-05-20	2015-12-14	3	5	1	Left
I-682	1	2015-05-20	2015-12-14	3	6	0	Right
I-682	1	2015-05-20	2015-12-14	3	7	0	Left
I-682	1	2015-05-20	2015-12-14	3	8	0	Left
I-682	1	2015-05-20	2015-12-14	3	9	1	Left
I-682	1	2015-05-20	2015-12-14	3	10	1	Right
I-682	1	2015-05-20	2015-12-28	4	1	1	Left
I-682	1	2015-05-20	2015-12-28	4	2	1	Left
I-682	1	2015-05-20	2015-12-28	4	3	1	Right
I-682	1	2015-05-20	2015-12-28	4	4	1	Right
I-682	1	2015-05-20	2015-12-28	4	5	1	Left
I-682	1	2015-05-20	2015-12-28	4	6	1	Left
I-682	1	2015-05-20	2015-12-28	4	7	1	Right
I-682	1	2015-05-20	2015-12-28	4	8	0	Left
I-682	1	2015-05-20	2015-12-28	4	9	1	Left
I-682	1	2015-05-20	2015-12-28	4	10	1	Right
I-703	1	2015-06-15	2015-11-16	1	1	0	Right
I-703	1	2015-06-15	2015-11-16	1	2	0	Right
I-703	1	2015-06-15	2015-11-16	1	3	1	Right
I-703	1	2015-06-15	2015-11-16	1	4	1	Right
I-703	1	2015-06-15	2015-11-16	1	5	0	Right
I-703	1	2015-06-15	2015-11-16	1	6	0	Right
I-703	1	2015-06-15	2015-11-16	1	7	1	Right
I-703	1	2015-06-15	2015-11-16	1	8	0	Left
I-703	1	2015-06-15	2015-11-16	1	9	1	Left
I-703	1	2015-06-15	2015-11-16	1	10	1	Right
I-703	1	2015-06-15	2015-11-30	2	1	0	Right
I-703	1	2015-06-15	2015-11-30	2	2	0	Right
I-703	1	2015-06-15	2015-11-30	2	3	1	Right
I-703	1	2015-06-15	2015-11-30	2	4	1	Right
I-703	1	2015-06-15	2015-11-30	2	5	0	Right
I-703	1	2015-06-15	2015-11-30	2	6	0	Right
I-703	1	2015-06-15	2015-11-30	2	7	1	Right
I-703	1	2015-06-15	2015-11-30	2	8	1	Right
I-703	1	2015-06-15	2015-11-30	2	9	1	Left
I-703	1	2015-06-15	2015-11-30	2	10	1	Right
I-703	1	2015-06-15	2015-12-14	3	1	0	Right
I-703	1	2015-06-15	2015-12-14	3	2	1	Left
I-703	1	2015-06-15	2015-12-14	3	3	1	Right
I-703	1	2015-06-15	2015-12-14	3	4	1	Right
I-703	1	2015-06-15	2015-12-14	3	5	1	Left
I-703	1	2015-06-15	2015-12-14	3	6	1	Left
I-703	1	2015-06-15	2015-12-14	3	7	1	Right
I-703	1	2015-06-15	2015-12-14	3	8	1	Right
I-703	1	2015-06-15	2015-12-14	3	9	1	Left
I-703	1	2015-06-15	2015-12-14	3	10	1	Right
I-720	3	2015-08-31	2015-11-16	1	1	0	Right
I-720	3	2015-08-31	2015-11-16	1	2	0	Right
I-720	3	2015-08-31	2015-11-16	1	3	1	Right
I-720	3	2015-08-31	2015-11-16	1	4	1	Right
I-720	3	2015-08-31	2015-11-16	1	5	0	Right
I-720	3	2015-08-31	2015-11-16	1	6	0	Right
I-720	3	2015-08-31	2015-11-16	1	7	1	Right
I-720	3	2015-08-31	2015-11-16	1	8	1	Right
I-720	3	2015-08-31	2015-11-16	1	9	1	Left
I-720	3	2015-08-31	2015-11-16	1	10	1	Right
I-720	3	2015-08-31	2015-11-30	2	1	0	Right
I-720	3	2015-08-31	2015-11-30	2	2	0	Right
I-720	3	2015-08-31	2015-11-30	2	3	1	Right
I-720	3	2015-08-31	2015-11-30	2	4	1	Right
I-720	3	2015-08-31	2015-11-30	2	5	0	Right
I-720	3	2015-08-31	2015-11-30	2	6	1	Left
I-720	3	2015-08-31	2015-11-30	2	7	1	Right
I-720	3	2015-08-31	2015-11-30	2	8	1	Right
I-720	3	2015-08-31	2015-11-30	2	9	1	Left
I-720	3	2015-08-31	2015-11-30	2	10	1	Right
I-720	3	2015-08-31	2015-12-14	3	1	0	Right
I-720	3	2015-08-31	2015-12-14	3	2	0	Right
I-720	3	2015-08-31	2015-12-14	3	3	1	Right
I-720	3	2015-08-31	2015-12-14	3	4	1	Right
I-720	3	2015-08-31	2015-12-14	3	5	0	Right
I-720	3	2015-08-31	2015-12-14	3	6	0	Right
I-720	3	2015-08-31	2015-12-14	3	7	1	Right
I-720	3	2015-08-31	2015-12-14	3	8	1	Right
I-720	3	2015-08-31	2015-12-14	3	9	0	Right
I-720	3	2015-08-31	2015-12-14	3	10	1	Right
I-720	3	2015-08-31	2015-12-28	4	1	0	Right
I-720	3	2015-08-31	2015-12-28	4	2	1	Left
I-720	3	2015-08-31	2015-12-28	4	3	0	Left
I-720	3	2015-08-31	2015-12-28	4	4	0	Left
I-720	3	2015-08-31	2015-12-28	4	5	0	Right
I-720	3	2015-08-31	2015-12-28	4	6	0	Right
I-720	3	2015-08-31	2015-12-28	4	7	1	Right
I-720	3	2015-08-31	2015-12-28	4	8	1	Right
I-720	3	2015-08-31	2015-12-28	4	9	1	Left
I-720	3	2015-08-31	2015-12-28	4	10	1	Right
I-720	3	2015-08-31	2016-01-12	5	1	1	Left
I-720	3	2015-08-31	2016-01-12	5	2	1	Left
I-720	3	2015-08-31	2016-01-12	5	3	1	Right
I-720	3	2015-08-31	2016-01-12	5	4	1	Right
I-720	3	2015-08-31	2016-01-12	5	5	0	Right
I-720	3	2015-08-31	2016-01-12	5	6	0	Right
I-720	3	2015-08-31	2016-01-12	5	7	1	Right
I-720	3	2015-08-31	2016-01-12	5	8	1	Right
I-720	3	2015-08-31	2016-01-12	5	9	1	Left
I-720	3	2015-08-31	2016-01-12	5	10	1	Right
I-720	3	2015-08-31	2016-01-25	6	1	0	Right
I-720	3	2015-08-31	2016-01-25	6	2	0	Right
I-720	3	2015-08-31	2016-01-25	6	3	1	Right
I-720	3	2015-08-31	2016-01-25	6	4	1	Right
I-720	3	2015-08-31	2016-01-25	6	5	0	Right
I-720	3	2015-08-31	2016-01-25	6	6	0	Right
I-720	3	2015-08-31	2016-01-25	6	7	1	Right
I-720	3	2015-08-31	2016-01-25	6	8	1	Right
I-720	3	2015-08-31	2016-01-25	6	9	1	Left
I-720	3	2015-08-31	2016-01-25	6	10	1	Right
I-720	3	2015-08-31	2016-02-08	7	1	0	Right
I-720	3	2015-08-31	2016-02-08	7	2	0	Right
I-720	3	2015-08-31	2016-02-08	7	3	1	Right
I-720	3	2015-08-31	2016-02-08	7	4	1	Right
I-720	3	2015-08-31	2016-02-08	7	5	1	Left
I-720	3	2015-08-31	2016-02-08	7	6	1	Left
I-720	3	2015-08-31	2016-02-08	7	7	1	Right
I-720	3	2015-08-31	2016-02-08	7	8	1	Right
I-720	3	2015-08-31	2016-02-08	7	9	1	Left
I-720	3	2015-08-31	2016-02-08	7	10	1	Right
I-720	3	2015-08-31	2016-02-22	8	1	1	Left
I-720	3	2015-08-31	2016-02-22	8	2	0	Right
I-720	3	2015-08-31	2016-02-22	8	3	1	Right
I-720	3	2015-08-31	2016-02-22	8	4	1	Right
I-720	3	2015-08-31	2016-02-22	8	5	1	Left
I-720	3	2015-08-31	2016-02-22	8	6	1	Left
I-720	3	2015-08-31	2016-02-22	8	7	1	Right
I-720	3	2015-08-31	2016-02-22	8	8	1	Right
I-720	3	2015-08-31	2016-02-22	8	9	1	Left
I-720	3	2015-08-31	2016-02-22	8	10	1	Right
I-722	1	2015-08-31	2015-11-16	1	1	0	Right
I-722	1	2015-08-31	2015-11-16	1	2	0	Right
I-722	1	2015-08-31	2015-11-16	1	3	0	Left
I-722	1	2015-08-31	2015-11-16	1	4	0	Left
I-722	1	2015-08-31	2015-11-16	1	5	0	Right
I-722	1	2015-08-31	2015-11-16	1	6	0	Right
I-722	1	2015-08-31	2015-11-16	1	7	0	Left
I-722	1	2015-08-31	2015-11-16	1	8	1	Right
I-722	1	2015-08-31	2015-11-16	1	9	1	Left
I-722	1	2015-08-31	2015-11-16	1	10	1	Right
I-722	1	2015-08-31	2015-11-30	2	1	0	Right
I-722	1	2015-08-31	2015-11-30	2	2	0	Right
I-722	1	2015-08-31	2015-11-30	2	3	1	Right
I-722	1	2015-08-31	2015-11-30	2	4	1	Right
I-722	1	2015-08-31	2015-11-30	2	5	0	Right
I-722	1	2015-08-31	2015-11-30	2	6	0	Right
I-722	1	2015-08-31	2015-11-30	2	7	1	Right
I-722	1	2015-08-31	2015-11-30	2	8	1	Right
I-722	1	2015-08-31	2015-11-30	2	9	0	Right
I-722	1	2015-08-31	2015-11-30	2	10	1	Right
I-722	1	2015-08-31	2015-12-14	3	1	1	Left
I-722	1	2015-08-31	2015-12-14	3	2	1	Left
I-722	1	2015-08-31	2015-12-14	3	3	1	Right
I-722	1	2015-08-31	2015-12-14	3	4	1	Right
I-722	1	2015-08-31	2015-12-14	3	5	1	Left
I-722	1	2015-08-31	2015-12-14	3	6	1	Left
I-722	1	2015-08-31	2015-12-14	3	7	1	Right
I-722	1	2015-08-31	2015-12-14	3	8	1	Right
I-722	1	2015-08-31	2015-12-14	3	9	1	Left
I-722	1	2015-08-31	2015-12-14	3	10	1	Right
I-725	3	2015-08-31	2015-11-16	1	1	0	Right
I-725	3	2015-08-31	2015-11-16	1	2	0	Right
I-725	3	2015-08-31	2015-11-16	1	3	0	Left
I-725	3	2015-08-31	2015-11-16	1	4	0	Left
I-725	3	2015-08-31	2015-11-16	1	5	1	Left
I-725	3	2015-08-31	2015-11-16	1	6	0	Right
I-725	3	2015-08-31	2015-11-16	1	7	0	Left
I-725	3	2015-08-31	2015-11-16	1	8	0	Left
I-725	3	2015-08-31	2015-11-16	1	9	1	Left
I-725	3	2015-08-31	2015-11-16	1	10	1	Right
I-725	3	2015-08-31	2015-11-30	2	1	0	Right
I-725	3	2015-08-31	2015-11-30	2	2	0	Right
I-725	3	2015-08-31	2015-11-30	2	3	1	Right
I-725	3	2015-08-31	2015-11-30	2	4	1	Right
I-725	3	2015-08-31	2015-11-30	2	5	1	Left
I-725	3	2015-08-31	2015-11-30	2	6	0	Right
I-725	3	2015-08-31	2015-11-30	2	7	0	Left
I-725	3	2015-08-31	2015-11-30	2	8	1	Right
I-725	3	2015-08-31	2015-11-30	2	9	0	Right
I-725	3	2015-08-31	2015-11-30	2	10	1	Right
I-725	3	2015-08-31	2015-12-14	3	1	0	Right
I-725	3	2015-08-31	2015-12-14	3	2	1	Left
I-725	3	2015-08-31	2015-12-14	3	3	0	Left
I-725	3	2015-08-31	2015-12-14	3	4	0	Left
I-725	3	2015-08-31	2015-12-14	3	5	1	Left
I-725	3	2015-08-31	2015-12-14	3	6	1	Left
I-725	3	2015-08-31	2015-12-14	3	7	1	Right
I-725	3	2015-08-31	2015-12-14	3	8	1	Right
I-725	3	2015-08-31	2015-12-14	3	9	1	Left
I-725	3	2015-08-31	2015-12-14	3	10	1	Right
I-725	3	2015-08-31	2015-12-28	4	1	0	Right
I-725	3	2015-08-31	2015-12-28	4	2	0	Right
I-725	3	2015-08-31	2015-12-28	4	3	1	Right
I-725	3	2015-08-31	2015-12-28	4	4	1	Right
I-725	3	2015-08-31	2015-12-28	4	5	1	Left
I-725	3	2015-08-31	2015-12-28	4	6	1	Left
I-725	3	2015-08-31	2015-12-28	4	7	1	Right
I-725	3	2015-08-31	2015-12-28	4	8	1	Right
I-725	3	2015-08-31	2015-12-28	4	9	1	Left
I-725	3	2015-08-31	2015-12-28	4	10	1	Right
I-725	3	2015-08-31	2016-01-12	5	1	1	Left
I-725	3	2015-08-31	2016-01-12	5	2	1	Left
I-725	3	2015-08-31	2016-01-12	5	3	1	Right
I-725	3	2015-08-31	2016-01-12	5	4	0	Left
I-725	3	2015-08-31	2016-01-12	5	5	0	Right
I-725	3	2015-08-31	2016-01-12	5	6	1	Left
I-725	3	2015-08-31	2016-01-12	5	7	0	Left
I-725	3	2015-08-31	2016-01-12	5	8	0	Left
I-725	3	2015-08-31	2016-01-12	5	9	1	Left
I-725	3	2015-08-31	2016-01-12	5	10	0	Left
I-725	3	2015-08-31	2016-01-25	6	1	1	Left
I-725	3	2015-08-31	2016-01-25	6	2	1	Left
I-725	3	2015-08-31	2016-01-25	6	3	0	Left
I-725	3	2015-08-31	2016-01-25	6	4	0	Left
I-725	3	2015-08-31	2016-01-25	6	5	1	Left
I-725	3	2015-08-31	2016-01-25	6	6	1	Left
I-725	3	2015-08-31	2016-01-25	6	7	1	Right
I-725	3	2015-08-31	2016-01-25	6	8	1	Right
I-725	3	2015-08-31	2016-01-25	6	9	1	Left
I-725	3	2015-08-31	2016-01-25	6	10	1	Right
I-725	3	2015-08-31	2016-02-08	7	1	1	Left
I-725	3	2015-08-31	2016-02-08	7	2	0	Right
I-725	3	2015-08-31	2016-02-08	7	3	1	Right
I-725	3	2015-08-31	2016-02-08	7	4	0	Left
I-725	3	2015-08-31	2016-02-08	7	5	1	Left
I-725	3	2015-08-31	2016-02-08	7	6	1	Left
I-725	3	2015-08-31	2016-02-08	7	7	1	Right
I-725	3	2015-08-31	2016-02-08	7	8	1	Right
I-725	3	2015-08-31	2016-02-08	7	9	1	Left
I-725	3	2015-08-31	2016-02-08	7	10	1	Right
I-726	3	2015-08-31	2015-11-16	1	1	0	Right
I-726	3	2015-08-31	2015-11-16	1	2	0	Right
I-726	3	2015-08-31	2015-11-16	1	3	0	Left
I-726	3	2015-08-31	2015-11-16	1	4	0	Left
I-726	3	2015-08-31	2015-11-16	1	5	0	Right
I-726	3	2015-08-31	2015-11-16	1	6	0	Right
I-726	3	2015-08-31	2015-11-16	1	7	1	Right
I-726	3	2015-08-31	2015-11-16	1	8	0	Left
I-726	3	2015-08-31	2015-11-16	1	9	1	Left
I-726	3	2015-08-31	2015-11-16	1	10	1	Right
I-726	3	2015-08-31	2015-11-30	2	1	0	Right
I-726	3	2015-08-31	2015-11-30	2	2	0	Right
I-726	3	2015-08-31	2015-11-30	2	3	1	Right
I-726	3	2015-08-31	2015-11-30	2	4	1	Right
I-726	3	2015-08-31	2015-11-30	2	5	0	Right
I-726	3	2015-08-31	2015-11-30	2	6	0	Right
I-726	3	2015-08-31	2015-11-30	2	7	1	Right
I-726	3	2015-08-31	2015-11-30	2	8	1	Right
I-726	3	2015-08-31	2015-11-30	2	9	0	Right
I-726	3	2015-08-31	2015-11-30	2	10	1	Right
I-726	3	2015-08-31	2015-12-14	3	1	1	Left
I-726	3	2015-08-31	2015-12-14	3	2	1	Left
I-726	3	2015-08-31	2015-12-14	3	3	0	Left
I-726	3	2015-08-31	2015-12-14	3	4	0	Left
I-726	3	2015-08-31	2015-12-14	3	5	1	Left
I-726	3	2015-08-31	2015-12-14	3	6	1	Left
I-726	3	2015-08-31	2015-12-14	3	7	0	Left
I-726	3	2015-08-31	2015-12-14	3	8	0	Left
I-726	3	2015-08-31	2015-12-14	3	9	1	Left
I-726	3	2015-08-31	2015-12-14	3	10	1	Right
I-726	3	2015-08-31	2015-12-28	4	1	1	Left
I-726	3	2015-08-31	2015-12-28	4	2	1	Left
I-726	3	2015-08-31	2015-12-28	4	3	1	Right
I-726	3	2015-08-31	2015-12-28	4	4	0	Left
I-726	3	2015-08-31	2015-12-28	4	5	1	Left
I-726	3	2015-08-31	2015-12-28	4	6	0	Right
I-726	3	2015-08-31	2015-12-28	4	7	0	Left
I-726	3	2015-08-31	2015-12-28	4	8	1	Right
I-726	3	2015-08-31	2015-12-28	4	9	1	Right
I-726	3	2015-08-31	2015-12-28	4	10	1	Right
I-726	3	2015-08-31	2016-01-12	5	1	0	Right
I-726	3	2015-08-31	2016-01-12	5	2	0	Right
I-726	3	2015-08-31	2016-01-12	5	3	1	Right
I-726	3	2015-08-31	2016-01-12	5	4	1	Right
I-726	3	2015-08-31	2016-01-12	5	5	1	Left
I-726	3	2015-08-31	2016-01-12	5	6	1	Left
I-726	3	2015-08-31	2016-01-12	5	7	1	Right
I-726	3	2015-08-31	2016-01-12	5	8	1	Right
I-726	3	2015-08-31	2016-01-12	5	9	1	Left
I-726	3	2015-08-31	2016-01-12	5	10	1	Right
I-726	3	2015-08-31	2016-01-25	6	1	0	Right
I-726	3	2015-08-31	2016-01-25	6	2	0	Right
I-726	3	2015-08-31	2016-01-25	6	3	1	Right
I-726	3	2015-08-31	2016-01-25	6	4	1	Right
I-726	3	2015-08-31	2016-01-25	6	5	0	Right
I-726	3	2015-08-31	2016-01-25	6	6	0	Right
I-726	3	2015-08-31	2016-01-25	6	7	1	Right
I-726	3	2015-08-31	2016-01-25	6	8	1	Right
I-726	3	2015-08-31	2016-01-25	6	9	1	Left
I-726	3	2015-08-31	2016-01-25	6	10	1	Right
I-726	3	2015-08-31	2016-02-08	7	1	0	Right
I-726	3	2015-08-31	2016-02-08	7	2	0	Right
I-726	3	2015-08-31	2016-02-08	7	3	1	Right
I-726	3	2015-08-31	2016-02-08	7	4	1	Right
I-726	3	2015-08-31	2016-02-08	7	5	0	Right
I-726	3	2015-08-31	2016-02-08	7	6	0	Right
I-726	3	2015-08-31	2016-02-08	7	7	1	Right
I-726	3	2015-08-31	2016-02-08	7	8	0	Left
I-726	3	2015-08-31	2016-02-08	7	9	1	Left
I-726	3	2015-08-31	2016-02-08	7	10	1	Right
I-726	3	2015-08-31	2016-02-22	8	1	1	Left
I-726	3	2015-08-31	2016-02-22	8	2	1	Left
I-726	3	2015-08-31	2016-02-22	8	3	0	Left
I-726	3	2015-08-31	2016-02-22	8	4	0	Left
I-726	3	2015-08-31	2016-02-22	8	5	1	Left
I-726	3	2015-08-31	2016-02-22	8	6	1	Left
I-726	3	2015-08-31	2016-02-22	8	7	0	Left
I-726	3	2015-08-31	2016-02-22	8	8	1	Right
I-726	3	2015-08-31	2016-02-22	8	9	1	Left
I-726	3	2015-08-31	2016-02-22	8	10	1	Right

## Sheet: Rev Learn
Subject	Group	DOB	Date	Session	Trial	Choice (0=incorrect; 1=correct; NR=no response)	Side
I-670	1	2015-03-31	2016-02-22	1	1	0	Right
I-670	1	2015-03-31	2016-02-22	1	2	0	Right
I-670	1	2015-03-31	2016-02-22	1	3	0	Left
I-670	1	2015-03-31	2016-02-22	1	4	0	Left
I-670	1	2015-03-31	2016-02-22	1	5	0	Right
I-670	1	2015-03-31	2016-02-22	1	6	0	Right
I-670	1	2015-03-31	2016-02-22	1	7	1	Right
I-670	1	2015-03-31	2016-02-22	1	8	0	Left
I-670	1	2015-03-31	2016-02-22	1	9	0	Right
I-670	1	2015-03-31	2016-02-22	1	10	0	Left
I-670	1	2015-03-31	2016-03-07	2	1	0	Right
I-670	1	2015-03-31	2016-03-07	2	2	0	Right
I-670	1	2015-03-31	2016-03-07	2	3	0	Left
I-670	1	2015-03-31	2016-03-07	2	4	0	Left
I-670	1	2015-03-31	2016-03-07	2	5	0	Right
I-670	1	2015-03-31	2016-03-07	2	6	1	Left
I-670	1	2015-03-31	2016-03-07	2	7	1	Right
I-670	1	2015-03-31	2016-03-07	2	8	0	Left
I-670	1	2015-03-31	2016-03-07	2	9	0	Right
I-670	1	2015-03-31	2016-03-07	2	10	1	Right
I-670	1	2015-03-31	2016-03-21	3	1	0	Right
I-670	1	2015-03-31	2016-03-21	3	2	1	Left
I-670	1	2015-03-31	2016-03-21	3	3	0	Left
I-670	1	2015-03-31	2016-03-21	3	4	1	Right
I-670	1	2015-03-31	2016-03-21	3	5	0	Right
I-670	1	2015-03-31	2016-03-21	3	6	0	Right
I-670	1	2015-03-31	2016-03-21	3	7	1	Right
I-670	1	2015-03-31	2016-03-21	3	8	0	Left
I-670	1	2015-03-31	2016-03-21	3	9	0	Right
I-670	1	2015-03-31	2016-03-21	3	10	0	Left
I-670	1	2015-03-31	2016-04-06	4	1	0	Right
I-670	1	2015-03-31	2016-04-06	4	2	0	Right
I-670	1	2015-03-31	2016-04-06	4	3	0	Left
I-670	1	2015-03-31	2016-04-06	4	4	0	Left
I-670	1	2015-03-31	2016-04-06	4	5	0	Right
I-670	1	2015-03-31	2016-04-06	4	6	0	Right
I-670	1	2015-03-31	2016-04-06	4	7	0	Left
I-670	1	2015-03-31	2016-04-06	4	8	1	Right
I-670	1	2015-03-31	2016-04-06	4	9	0	Right
I-670	1	2015-03-31	2016-04-06	4	10	0	Left
I-670	1	2015-03-31	2016-04-22	5	1	0	Right
I-670	1	2015-03-31	2016-04-22	5	2	0	Right
I-670	1	2015-03-31	2016-04-22	5	3	1	Right
I-670	1	2015-03-31	2016-04-22	5	4	0	Left
I-670	1	2015-03-31	2016-04-22	5	5	0	Right
I-670	1	2015-03-31	2016-04-22	5	6	1	Left
I-670	1	2015-03-31	2016-04-22	5	7	1	Right
I-670	1	2015-03-31	2016-04-22	5	8	0	Left
I-670	1	2015-03-31	2016-04-22	5	9	1	Left
I-670	1	2015-03-31	2016-04-22	5	10	1	Right
I-670	1	2015-03-31	2016-05-02	6	1	1	Left
I-670	1	2015-03-31	2016-05-02	6	2	0	Right
I-670	1	2015-03-31	2016-05-02	6	3	1	Right
I-670	1	2015-03-31	2016-05-02	6	4	1	Right
I-670	1	2015-03-31	2016-05-02	6	5	0	Right
I-670	1	2015-03-31	2016-05-02	6	6	1	Left
I-670	1	2015-03-31	2016-05-02	6	7	0	Left
I-670	1	2015-03-31	2016-05-02	6	8	1	Right
I-670	1	2015-03-31	2016-05-02	6	9	0	Right
I-670	1	2015-03-31	2016-05-02	6	10	1	Right
I-670	1	2015-03-31	2016-05-20	7	1	0	Left
I-670	1	2015-03-31	2016-05-20	7	2	1	Right
I-670	1	2015-03-31	2016-05-20	7	3	0	Right
I-670	1	2015-03-31	2016-05-20	7	4	0	Right
I-670	1	2015-03-31	2016-05-20	7	5	1	Right
I-670	1	2015-03-31	2016-05-20	7	6	1	Right
I-670	1	2015-03-31	2016-05-20	7	7	1	Left
I-670	1	2015-03-31	2016-05-20	7	8	0	Right
I-670	1	2015-03-31	2016-05-20	7	9	1	Right
I-670	1	2015-03-31	2016-05-20	7	10	1	Left
I-670	1	2015-03-31	2016-06-03	8	1	1	Left
I-670	1	2015-03-31	2016-06-03	8	2	1	Left
I-670	1	2015-03-31	2016-06-03	8	3	0	Left
I-670	1	2015-03-31	2016-06-03	8	4	1	Right
I-670	1	2015-03-31	2016-06-03	8	5	1	Left
I-670	1	2015-03-31	2016-06-03	8	6	1	Left
I-670	1	2015-03-31	2016-06-03	8	7	1	Right
I-670	1	2015-03-31	2016-06-03	8	8	1	Right
I-670	1	2015-03-31	2016-06-03	8	9	1	Left
I-670	1	2015-03-31	2016-06-03	8	10	1	Right
I-672	3	2015-03-31	2016-02-22	1	1	0	Left
I-672	3	2015-03-31	2016-02-22	1	2	0	Left
I-672	3	2015-03-31	2016-02-22	1	3	0	Right
I-672	3	2015-03-31	2016-02-22	1	4	0	Right
I-672	3	2015-03-31	2016-02-22	1	5	1	Right
I-672	3	2015-03-31	2016-02-22	1	6	0	Left
I-672	3	2015-03-31	2016-02-22	1	7	0	Right
I-672	3	2015-03-31	2016-02-22	1	8	0	Right
I-672	3	2015-03-31	2016-02-22	1	9	0	Left
I-672	3	2015-03-31	2016-02-22	1	10	0	Right
I-672	3	2015-03-31	2016-03-07	2	1	0	Left
I-672	3	2015-03-31	2016-03-07	2	2	0	Left
I-672	3	2015-03-31	2016-03-07	2	3	1	Left
I-672	3	2015-03-31	2016-03-07	2	4	0	Right
I-672	3	2015-03-31	2016-03-07	2	5	0	Left
I-672	3	2015-03-31	2016-03-07	2	6	1	Right
I-672	3	2015-03-31	2016-03-07	2	7	1	Left
I-672	3	2015-03-31	2016-03-07	2	8	1	Left
I-672	3	2015-03-31	2016-03-07	2	9	1	Right
I-672	3	2015-03-31	2016-03-07	2	10	1	Left
I-672	3	2015-03-31	2016-03-21	3	1	0	Left
I-672	3	2015-03-31	2016-03-21	3	2	0	Left
I-672	3	2015-03-31	2016-03-21	3	3	1	Left
I-672	3	2015-03-31	2016-03-21	3	4	1	Left
I-672	3	2015-03-31	2016-03-21	3	5	0	Left
I-672	3	2015-03-31	2016-03-21	3	6	0	Left
I-672	3	2015-03-31	2016-03-21	3	7	1	Left
I-672	3	2015-03-31	2016-03-21	3	8	1	Left
I-672	3	2015-03-31	2016-03-21	3	9	0	Left
I-672	3	2015-03-31	2016-03-21	3	10	0	Right
I-680	3	2015-05-13	2016-01-25	1	1	0	Left
I-680	3	2015-05-13	2016-01-25	1	2	0	Left
I-680	3	2015-05-13	2016-01-25	1	3	0	Right
I-680	3	2015-05-13	2016-01-25	1	4	0	Right
I-680	3	2015-05-13	2016-01-25	1	5	0	Left
I-680	3	2015-05-13	2016-01-25	1	6	0	Left
I-680	3	2015-05-13	2016-01-25	1	7	1	Left
I-680	3	2015-05-13	2016-01-25	1	8	0	Right
I-680	3	2015-05-13	2016-01-25	1	9	0	Left
I-680	3	2015-05-13	2016-01-25	1	10	0	Right
I-680	3	2015-05-13	2016-02-08	2	1	0	Left
I-680	3	2015-05-13	2016-02-08	2	2	0	Left
I-680	3	2015-05-13	2016-02-08	2	3	0	Right
I-680	3	2015-05-13	2016-02-08	2	4	0	Right
I-680	3	2015-05-13	2016-02-08	2	5	0	Left
I-680	3	2015-05-13	2016-02-08	2	6	0	Left
I-680	3	2015-05-13	2016-02-08	2	7	0	Left
I-680	3	2015-05-13	2016-02-08	2	8	0	Right
I-680	3	2015-05-13	2016-02-08	2	9	0	Right
I-680	3	2015-05-13	2016-02-08	2	10	1	Left
I-680	3	2015-05-13	2016-02-22	3	1	0	Left
I-680	3	2015-05-13	2016-02-22	3	2	0	Left
I-680	3	2015-05-13	2016-02-22	3	3	1	Left
I-680	3	2015-05-13	2016-02-22	3	4	1	Left
I-680	3	2015-05-13	2016-02-22	3	5	0	Left
I-680	3	2015-05-13	2016-02-22	3	6	0	Left
I-680	3	2015-05-13	2016-02-22	3	7	1	Left
I-680	3	2015-05-13	2016-02-22	3	8	1	Left
I-680	3	2015-05-13	2016-02-22	3	9	0	Left
I-680	3	2015-05-13	2016-02-22	3	10	1	Left
I-680	3	2015-05-13	2016-03-07	4	1	0	Left
I-680	3	2015-05-13	2016-03-07	4	2	0	Left
I-680	3	2015-05-13	2016-03-07	4	3	1	Right
I-680	3	2015-05-13	2016-03-07	4	4	1	Right
I-680	3	2015-05-13	2016-03-07	4	5	0	Left
I-680	3	2015-05-13	2016-03-07	4	6	0	Left
I-680	3	2015-05-13	2016-03-07	4	7	1	Left
I-680	3	2015-05-13	2016-03-07	4	8	1	Right
I-680	3	2015-05-13	2016-03-07	4	9	0	Left
I-680	3	2015-05-13	2016-03-07	4	10	1	Right
I-680	3	2015-05-13	2016-03-21	5	1	0	Left
I-680	3	2015-05-13	2016-03-21	5	2	0	Left
I-680	3	2015-05-13	2016-03-21	5	3	0	Right
I-680	3	2015-05-13	2016-03-21	5	4	1	Left
I-680	3	2015-05-13	2016-03-21	5	5	0	Left
I-680	3	2015-05-13	2016-03-21	5	6	0	Left
I-680	3	2015-05-13	2016-03-21	5	7	1	Left
I-680	3	2015-05-13	2016-03-21	5	8	1	Left
I-680	3	2015-05-13	2016-03-21	5	9	0	Left
I-680	3	2015-05-13	2016-03-21	5	10	1	Left
I-680	3	2015-05-13	2016-04-06	6	1	0	Left
I-680	3	2015-05-13	2016-04-06	6	2	1	Right
I-680	3	2015-05-13	2016-04-06	6	3	1	Left
I-680	3	2015-05-13	2016-04-06	6	4	1	Left
I-680	3	2015-05-13	2016-04-06	6	5	0	Left
I-680	3	2015-05-13	2016-04-06	6	6	0	Left
I-680	3	2015-05-13	2016-04-06	6	7	0	Right
I-680	3	2015-05-13	2016-04-06	6	8	1	Left
I-680	3	2015-05-13	2016-04-06	6	9	0	Left
I-680	3	2015-05-13	2016-04-06	6	10	1	Left
I-680	3	2015-05-13	2016-04-22	7	1	0	Left
I-680	3	2015-05-13	2016-04-22	7	2	0	Left
I-680	3	2015-05-13	2016-04-22	7	3	0	Right
I-680	3	2015-05-13	2016-04-22	7	4	1	Right
I-680	3	2015-05-13	2016-04-22	7	5	0	Left
I-680	3	2015-05-13	2016-04-22	7	6	0	Left
I-680	3	2015-05-13	2016-04-22	7	7	1	Left
I-680	3	2015-05-13	2016-04-22	7	8	1	Left
I-680	3	2015-05-13	2016-04-22	7	9	0	Left
I-680	3	2015-05-13	2016-04-22	7	10	1	Left
I-680	3	2015-05-13	2016-05-02	8	1	1	Left
I-680	3	2015-05-13	2016-05-02	8	2	1	Left
I-680	3	2015-05-13	2016-05-02	8	3	0	Left
I-680	3	2015-05-13	2016-05-02	8	4	0	Left
I-680	3	2015-05-13	2016-05-02	8	5	1	Left
I-680	3	2015-05-13	2016-05-02	8	6	1	Left
I-680	3	2015-05-13	2016-05-02	8	7	1	Right
I-680	3	2015-05-13	2016-05-02	8	8	0	Left
I-680	3	2015-05-13	2016-05-02	8	9	1	Left
I-680	3	2015-05-13	2016-05-02	8	10	0	Left
I-680	3	2015-05-13	2016-05-20	9	1	1	Left
I-680	3	2015-05-13	2016-05-20	9	2	1	Left
I-680	3	2015-05-13	2016-05-20	9	3	1	Right
I-680	3	2015-05-13	2016-05-20	9	4	0	Left
I-680	3	2015-05-13	2016-05-20	9	5	1	Left
I-680	3	2015-05-13	2016-05-20	9	6	1	Left
I-680	3	2015-05-13	2016-05-20	9	7	0	Left
I-680	3	2015-05-13	2016-05-20	9	8	0	Left
I-680	3	2015-05-13	2016-05-20	9	9	1	Left
I-680	3	2015-05-13	2016-05-20	9	10	0	Left
I-680	3	2015-05-13	2016-06-03	10	1	0	Left
I-680	3	2015-05-13	2016-06-03	10	2	0	Left
I-680	3	2015-05-13	2016-06-03	10	3	1	Left
I-680	3	2015-05-13	2016-06-03	10	4	1	Left
I-680	3	2015-05-13	2016-06-03	10	5	0	Left
I-680	3	2015-05-13	2016-06-03	10	6	0	Left
I-680	3	2015-05-13	2016-06-03	10	7	1	Left
I-680	3	2015-05-13	2016-06-03	10	8	1	Left
I-680	3	2015-05-13	2016-06-03	10	9	0	Left
I-680	3	2015-05-13	2016-06-03	10	10	1	Left
I-680	3	2015-05-13	2016-06-17	11	1	0	Left
I-680	3	2015-05-13	2016-06-17	11	2	0	Left
I-680	3	2015-05-13	2016-06-17	11	3	1	Left
I-680	3	2015-05-13	2016-06-17	11	4	1	Left
I-680	3	2015-05-13	2016-06-17	11	5	0	Left
I-680	3	2015-05-13	2016-06-17	11	6	0	Left
I-680	3	2015-05-13	2016-06-17	11	7	1	Left
I-680	3	2015-05-13	2016-06-17	11	8	1	Left
I-680	3	2015-05-13	2016-06-17	11	9	0	Left
I-680	3	2015-05-13	2016-06-17	11	10	1	Left
I-680	3	2015-05-13	2016-07-01	12	1	0	Left
I-680	3	2015-05-13	2016-07-01	12	2	0	Left
I-680	3	2015-05-13	2016-07-01	12	3	1	Left
I-680	3	2015-05-13	2016-07-01	12	4	1	Left
I-680	3	2015-05-13	2016-07-01	12	5	0	Left
I-680	3	2015-05-13	2016-07-01	12	6	0	Left
I-680	3	2015-05-13	2016-07-01	12	7	1	Left
I-680	3	2015-05-13	2016-07-01	12	8	1	Left
I-680	3	2015-05-13	2016-07-01	12	9	0	Left
I-680	3	2015-05-13	2016-07-01	12	10	1	Left
I-680	3	2015-05-13	2016-07-15	13	1	0	Left
I-680	3	2015-05-13	2016-07-15	13	2	0	Left
I-680	3	2015-05-13	2016-07-15	13	3	1	Left
I-680	3	2015-05-13	2016-07-15	13	4	1	Left
I-680	3	2015-05-13	2016-07-15	13	5	0	Left
I-680	3	2015-05-13	2016-07-15	13	6	0	Left
I-680	3	2015-05-13	2016-07-15	13	7	1	Left
I-680	3	2015-05-13	2016-07-15	13	8	1	Left
I-680	3	2015-05-13	2016-07-15	13	9	0	Left
I-680	3	2015-05-13	2016-07-15	13	10	1	Left
I-680	3	2015-05-13	2016-07-25	14	1	0	Left
I-680	3	2015-05-13	2016-07-25	14	2	1	Right
I-680	3	2015-05-13	2016-07-25	14	3	1	Left
I-680	3	2015-05-13	2016-07-25	14	4	1	Left
I-680	3	2015-05-13	2016-07-25	14	5	0	Left
I-680	3	2015-05-13	2016-07-25	14	6	0	Left
I-680	3	2015-05-13	2016-07-25	14	7	1	Left
I-680	3	2015-05-13	2016-07-25	14	8	1	Left
I-680	3	2015-05-13	2016-07-25	14	9	0	Left
I-680	3	2015-05-13	2016-07-25	14	10	1	Left
I-680	3	2015-05-13	2016-08-12	15	1	0	Left
I-680	3	2015-05-13	2016-08-12	15	2	1	Right
I-680	3	2015-05-13	2016-08-12	15	3	1	Left
I-680	3	2015-05-13	2016-08-12	15	4	1	Left
I-680	3	2015-05-13	2016-08-12	15	5	1	Right
I-680	3	2015-05-13	2016-08-12	15	6	1	Right
I-680	3	2015-05-13	2016-08-12	15	7	1	Left
I-680	3	2015-05-13	2016-08-12	15	8	1	Left
I-680	3	2015-05-13	2016-08-12	15	9	0	Left
I-680	3	2015-05-13	2016-08-12	15	10	1	Left
I-680	3	2015-05-13	2016-08-23	16	1	0	Left
I-680	3	2015-05-13	2016-08-23	16	2	1	Right
I-680	3	2015-05-13	2016-08-23	16	3	1	Left
I-680	3	2015-05-13	2016-08-23	16	4	1	Left
I-680	3	2015-05-13	2016-08-23	16	5	1	Right
I-680	3	2015-05-13	2016-08-23	16	6	0	Left
I-680	3	2015-05-13	2016-08-23	16	7	1	Left
I-680	3	2015-05-13	2016-08-23	16	8	1	Left
I-680	3	2015-05-13	2016-08-23	16	9	1	Right
I-680	3	2015-05-13	2016-08-23	16	10	1	Left
I-683	2	2015-05-20	2016-01-25	1	1	0	Right
I-683	2	2015-05-20	2016-01-25	1	2	0	Right
I-683	2	2015-05-20	2016-01-25	1	3	0	Left
I-683	2	2015-05-20	2016-01-25	1	4	0	Left
I-683	2	2015-05-20	2016-01-25	1	5	0	Right
I-683	2	2015-05-20	2016-01-25	1	6	0	Right
I-683	2	2015-05-20	2016-01-25	1	7	1	Right
I-683	2	2015-05-20	2016-01-25	1	8	0	Left
I-683	2	2015-05-20	2016-01-25	1	9	0	Right
I-683	2	2015-05-20	2016-01-25	1	10	0	Left
I-683	2	2015-05-20	2016-02-08	2	1	0	Right
I-683	2	2015-05-20	2016-02-08	2	2	0	Right
I-683	2	2015-05-20	2016-02-08	2	3	0	Left
I-683	2	2015-05-20	2016-02-08	2	4	1	Left
I-683	2	2015-05-20	2016-02-08	2	5	1	Right
I-683	2	2015-05-20	2016-02-08	2	6	0	Right
I-683	2	2015-05-20	2016-02-08	2	7	1	Right
I-683	2	2015-05-20	2016-02-08	2	8	1	Left
I-683	2	2015-05-20	2016-02-08	2	9	1	Right
I-683	2	2015-05-20	2016-02-08	2	10	1	Left
I-683	2	2015-05-20	2016-02-22	3	1	0	Right
I-683	2	2015-05-20	2016-02-22	3	2	1	Right
I-683	2	2015-05-20	2016-02-22	3	3	0	Left
I-683	2	2015-05-20	2016-02-22	3	4	0	Left
I-683	2	2015-05-20	2016-02-22	3	5	0	Right
I-683	2	2015-05-20	2016-02-22	3	6	1	Right
I-683	2	2015-05-20	2016-02-22	3	7	0	Right
I-683	2	2015-05-20	2016-02-22	3	8	1	Left
I-683	2	2015-05-20	2016-02-22	3	9	0	Right
I-683	2	2015-05-20	2016-02-22	3	10	1	Left
I-683	2	2015-05-20	2016-03-07	4	1	0	Right
I-683	2	2015-05-20	2016-03-07	4	2	1	Right
I-683	2	2015-05-20	2016-03-07	4	3	0	Left
I-683	2	2015-05-20	2016-03-07	4	4	1	Left
I-683	2	2015-05-20	2016-03-07	4	5	1	Right
I-683	2	2015-05-20	2016-03-07	4	6	0	Right
I-683	2	2015-05-20	2016-03-07	4	7	0	Right
I-683	2	2015-05-20	2016-03-07	4	8	1	Left
I-683	2	2015-05-20	2016-03-07	4	9	1	Right
I-683	2	2015-05-20	2016-03-07	4	10	1	Left
I-683	2	2015-05-20	2016-03-21	5	1	0	Right
I-683	2	2015-05-20	2016-03-21	5	2	1	Right
I-683	2	2015-05-20	2016-03-21	5	3	0	Left
I-683	2	2015-05-20	2016-03-21	5	4	1	Left
I-683	2	2015-05-20	2016-03-21	5	5	1	Right
I-683	2	2015-05-20	2016-03-21	5	6	0	Right
I-683	2	2015-05-20	2016-03-21	5	7	0	Right
I-683	2	2015-05-20	2016-03-21	5	8	1	Left
I-683	2	2015-05-20	2016-03-21	5	9	0	Right
I-683	2	2015-05-20	2016-03-21	5	10	1	Left
I-683	2	2015-05-20	2016-04-06	6	1	0	Right
I-683	2	2015-05-20	2016-04-06	6	2	0	Right
I-683	2	2015-05-20	2016-04-06	6	3	1	Left
I-683	2	2015-05-20	2016-04-06	6	4	0	Left
I-683	2	2015-05-20	2016-04-06	6	5	0	Right
I-683	2	2015-05-20	2016-04-06	6	6	0	Right
I-683	2	2015-05-20	2016-04-06	6	7	1	Right
I-683	2	2015-05-20	2016-04-06	6	8	1	Left
I-683	2	2015-05-20	2016-04-06	6	9	0	Right
I-683	2	2015-05-20	2016-04-06	6	10	0	Left
I-683	2	2015-05-20	2016-04-22	7	1	1	Right
I-683	2	2015-05-20	2016-04-22	7	2	1	Right
I-683	2	2015-05-20	2016-04-22	7	3	1	Left
I-683	2	2015-05-20	2016-04-22	7	4	0	Left
I-683	2	2015-05-20	2016-04-22	7	5	1	Right
I-683	2	2015-05-20	2016-04-22	7	6	1	Right
I-683	2	2015-05-20	2016-04-22	7	7	1	Right
I-683	2	2015-05-20	2016-04-22	7	8	0	Left
I-683	2	2015-05-20	2016-04-22	7	9	1	Right
I-683	2	2015-05-20	2016-04-22	7	10	0	Left
I-683	2	2015-05-20	2016-05-02	8	1	1	Right
I-683	2	2015-05-20	2016-05-02	8	2	0	Right
I-683	2	2015-05-20	2016-05-02	8	3	0	Left
I-683	2	2015-05-20	2016-05-02	8	4	1	Left
I-683	2	2015-05-20	2016-05-02	8	5	1	Right
I-683	2	2015-05-20	2016-05-02	8	6	1	Right
I-683	2	2015-05-20	2016-05-02	8	7	0	Right
I-683	2	2015-05-20	2016-05-02	8	8	1	Left
I-683	2	2015-05-20	2016-05-02	8	9	1	Right
I-683	2	2015-05-20	2016-05-02	8	10	0	Left
I-683	2	2015-05-20	2016-05-20	9	1	1	Right
I-683	2	2015-05-20	2016-05-20	9	2	1	Right
I-683	2	2015-05-20	2016-05-20	9	3	0	Left
I-683	2	2015-05-20	2016-05-20	9	4	1	Left
I-683	2	2015-05-20	2016-05-20	9	5	1	Right
I-683	2	2015-05-20	2016-05-20	9	6	1	Right
I-683	2	2015-05-20	2016-05-20	9	7	1	Right
I-683	2	2015-05-20	2016-05-20	9	8	1	Left
I-683	2	2015-05-20	2016-05-20	9	9	1	Right
I-683	2	2015-05-20	2016-05-20	9	10	1	Left
I-687	2	2015-05-20	2016-01-12	1	1	0	Right
I-687	2	2015-05-20	2016-01-12	1	2	0	Right
I-687	2	2015-05-20	2016-01-12	1	3	0	Left
I-687	2	2015-05-20	2016-01-12	1	4	0	Left
I-687	2	2015-05-20	2016-01-12	1	5	0	Right
I-687	2	2015-05-20	2016-01-12	1	6	0	Right
I-687	2	2015-05-20	2016-01-12	1	7	1	Right
I-687	2	2015-05-20	2016-01-12	1	8	0	Left
I-687	2	2015-05-20	2016-01-12	1	9	0	Right
I-687	2	2015-05-20	2016-01-12	1	10	1	Left
I-687	2	2015-05-20	2016-01-25	2	1	0	Right
I-687	2	2015-05-20	2016-01-25	2	2	0	Right
I-687	2	2015-05-20	2016-01-25	2	3	0	Left
I-687	2	2015-05-20	2016-01-25	2	4	0	Left
I-687	2	2015-05-20	2016-01-25	2	5	0	Right
I-687	2	2015-05-20	2016-01-25	2	6	0	Right
I-687	2	2015-05-20	2016-01-25	2	7	1	Right
I-687	2	2015-05-20	2016-01-25	2	8	1	Left
I-687	2	2015-05-20	2016-01-25	2	9	1	Right
I-687	2	2015-05-20	2016-01-25	2	10	0	Left
I-687	2	2015-05-20	2016-02-08	3	1	0	Right
I-687	2	2015-05-20	2016-02-08	3	2	0	Right
I-687	2	2015-05-20	2016-02-08	3	3	0	Left
I-687	2	2015-05-20	2016-02-08	3	4	0	Left
I-687	2	2015-05-20	2016-02-08	3	5	0	Right
I-687	2	2015-05-20	2016-02-08	3	6	0	Right
I-687	2	2015-05-20	2016-02-08	3	7	0	Right
I-687	2	2015-05-20	2016-02-08	3	8	0	Left
I-687	2	2015-05-20	2016-02-08	3	9	0	Right
I-687	2	2015-05-20	2016-02-08	3	10	1	Left
I-687	2	2015-05-20	2016-02-22	4	1	0	Right
I-687	2	2015-05-20	2016-02-22	4	2	1	Right
I-687	2	2015-05-20	2016-02-22	4	3	1	Left
I-687	2	2015-05-20	2016-02-22	4	4	1	Left
I-687	2	2015-05-20	2016-02-22	4	5	0	Right
I-687	2	2015-05-20	2016-02-22	4	6	0	Right
I-687	2	2015-05-20	2016-02-22	4	7	1	Right
I-687	2	2015-05-20	2016-02-22	4	8	0	Left
I-687	2	2015-05-20	2016-02-22	4	9	0	Right
I-687	2	2015-05-20	2016-02-22	4	10	0	Left
I-687	2	2015-05-20	2016-03-07	5	1	0	Right
I-687	2	2015-05-20	2016-03-07	5	2	0	Right
I-687	2	2015-05-20	2016-03-07	5	3	1	Left
I-687	2	2015-05-20	2016-03-07	5	4	1	Left
I-687	2	2015-05-20	2016-03-07	5	5	0	Right
I-687	2	2015-05-20	2016-03-07	5	6	0	Right
I-687	2	2015-05-20	2016-03-07	5	7	1	Right
I-687	2	2015-05-20	2016-03-07	5	8	0	Left
I-687	2	2015-05-20	2016-03-07	5	9	0	Right
I-687	2	2015-05-20	2016-03-07	5	10	1	Left
I-687	2	2015-05-20	2016-03-23	6	1	0	Right
I-687	2	2015-05-20	2016-03-23	6	2	0	Right
I-687	2	2015-05-20	2016-03-23	6	3	1	Left
I-687	2	2015-05-20	2016-03-23	6	4	1	Left
I-687	2	2015-05-20	2016-03-23	6	5	0	Right
I-687	2	2015-05-20	2016-03-23	6	6	0	Right
I-687	2	2015-05-20	2016-03-23	6	7	1	Right
I-687	2	2015-05-20	2016-03-23	6	8	1	Left
I-687	2	2015-05-20	2016-03-23	6	9	0	Right
I-687	2	2015-05-20	2016-03-23	6	10	1	Left
I-687	2	2015-05-20	2016-04-06	7	1	0	Right
I-687	2	2015-05-20	2016-04-06	7	2	0	Right
I-687	2	2015-05-20	2016-04-06	7	3	1	Left
I-687	2	2015-05-20	2016-04-06	7	4	1	Left
I-687	2	2015-05-20	2016-04-06	7	5	0	Right
I-687	2	2015-05-20	2016-04-06	7	6	0	Right
I-687	2	2015-05-20	2016-04-06	7	7	1	Right
I-687	2	2015-05-20	2016-04-06	7	8	1	Left
I-687	2	2015-05-20	2016-04-06	7	9	0	Right
I-687	2	2015-05-20	2016-04-06	7	10	1	Left
I-687	2	2015-05-20	2016-04-20	8	1	0	Right
I-687	2	2015-05-20	2016-04-20	8	2	0	Right
I-687	2	2015-05-20	2016-04-20	8	3	1	Left
I-687	2	2015-05-20	2016-04-20	8	4	0	Left
I-687	2	2015-05-20	2016-04-20	8	5	0	Right
I-687	2	2015-05-20	2016-04-20	8	6	0	Right
I-687	2	2015-05-20	2016-04-20	8	7	1	Right
I-687	2	2015-05-20	2016-04-20	8	8	1	Left
I-687	2	2015-05-20	2016-04-20	8	9	0	Right
I-687	2	2015-05-20	2016-04-20	8	10	1	Left
I-687	2	2015-05-20	2016-05-02	9	1	0	Right
I-687	2	2015-05-20	2016-05-02	9	2	0	Right
I-687	2	2015-05-20	2016-05-02	9	3	1	Left
I-687	2	2015-05-20	2016-05-02	9	4	1	Left
I-687	2	2015-05-20	2016-05-02	9	5	0	Right
I-687	2	2015-05-20	2016-05-02	9	6	0	Right
I-687	2	2015-05-20	2016-05-02	9	7	1	Right
I-687	2	2015-05-20	2016-05-02	9	8	1	Left
I-687	2	2015-05-20	2016-05-02	9	9	0	Right
I-687	2	2015-05-20	2016-05-02	9	10	1	Left
I-687	2	2015-05-20	2016-05-20	10	1	0	Right
I-687	2	2015-05-20	2016-05-20	10	2	0	Right
I-687	2	2015-05-20	2016-05-20	10	3	1	Left
I-687	2	2015-05-20	2016-05-20	10	4	1	Left
I-687	2	2015-05-20	2016-05-20	10	5	0	Right
I-687	2	2015-05-20	2016-05-20	10	6	0	Right
I-687	2	2015-05-20	2016-05-20	10	7	1	Right
I-687	2	2015-05-20	2016-05-20	10	8	1	Left
I-687	2	2015-05-20	2016-05-20	10	9	0	Right
I-687	2	2015-05-20	2016-05-20	10	10	1	Left
I-687	2	2015-05-20	2016-06-01	11	1	0	Right
I-687	2	2015-05-20	2016-06-01	11	2	0	Right
I-687	2	2015-05-20	2016-06-01	11	3	1	Left
I-687	2	2015-05-20	2016-06-01	11	4	1	Left
I-687	2	2015-05-20	2016-06-01	11	5	0	Right
I-687	2	2015-05-20	2016-06-01	11	6	0	Right
I-687	2	2015-05-20	2016-06-01	11	7	1	Right
I-687	2	2015-05-20	2016-06-01	11	8	1	Left
I-687	2	2015-05-20	2016-06-01	11	9	0	Right
I-687	2	2015-05-20	2016-06-01	11	10	1	Left
I-687	2	2015-05-20	2016-06-17	12	1	0	Right
I-687	2	2015-05-20	2016-06-17	12	2	0	Right
I-687	2	2015-05-20	2016-06-17	12	3	1	Left
I-687	2	2015-05-20	2016-06-17	12	4	1	Left
I-687	2	2015-05-20	2016-06-17	12	5	0	Right
I-687	2	2015-05-20	2016-06-17	12	6	0	Right
I-687	2	2015-05-20	2016-06-17	12	7	1	Right
I-687	2	2015-05-20	2016-06-17	12	8	1	Left
I-687	2	2015-05-20	2016-06-17	12	9	0	Right
I-687	2	2015-05-20	2016-06-17	12	10	1	Left
I-687	2	2015-05-20	2016-07-01	13	1	0	Right
I-687	2	2015-05-20	2016-07-01	13	2	1	Right
I-687	2	2015-05-20	2016-07-01	13	3	1	Left
I-687	2	2015-05-20	2016-07-01	13	4	1	Left
I-687	2	2015-05-20	2016-07-01	13	5	0	Right
I-687	2	2015-05-20	2016-07-01	13	6	0	Right
I-687	2	2015-05-20	2016-07-01	13	7	1	Right
I-687	2	2015-05-20	2016-07-01	13	8	1	Left
I-687	2	2015-05-20	2016-07-01	13	9	0	Right
I-687	2	2015-05-20	2016-07-01	13	10	0	Left
I-687	2	2015-05-20	2016-07-12	14	1	0	Right
I-687	2	2015-05-20	2016-07-12	14	2	1	Right
I-687	2	2015-05-20	2016-07-12	14	3	1	Left
I-687	2	2015-05-20	2016-07-12	14	4	1	Left
I-687	2	2015-05-20	2016-07-12	14	5	0	Right
I-687	2	2015-05-20	2016-07-12	14	6	0	Right
I-687	2	2015-05-20	2016-07-12	14	7	1	Right
I-687	2	2015-05-20	2016-07-12	14	8	1	Left
I-687	2	2015-05-20	2016-07-12	14	9	0	Right
I-687	2	2015-05-20	2016-07-12	14	10	0	Left
I-687	2	2015-05-20	2016-07-26	15	1	0	Right
I-687	2	2015-05-20	2016-07-26	15	2	1	Right
I-687	2	2015-05-20	2016-07-26	15	3	1	Left
I-687	2	2015-05-20	2016-07-26	15	4	1	Left
I-687	2	2015-05-20	2016-07-26	15	5	0	Right
I-687	2	2015-05-20	2016-07-26	15	6	1	Right
I-687	2	2015-05-20	2016-07-26	15	7	1	Right
I-687	2	2015-05-20	2016-07-26	15	8	1	Left
I-687	2	2015-05-20	2016-07-26	15	9	0	Right
I-687	2	2015-05-20	2016-07-26	15	10	1	Left
I-687	2	2015-05-20	2016-08-12	16	1	0	Right
I-687	2	2015-05-20	2016-08-12	16	2	0	Right
I-687	2	2015-05-20	2016-08-12	16	3	1	Left
I-687	2	2015-05-20	2016-08-12	16	4	1	Left
I-687	2	2015-05-20	2016-08-12	16	5	0	Right
I-687	2	2015-05-20	2016-08-12	16	6	1	Right
I-687	2	2015-05-20	2016-08-12	16	7	0	Right
I-687	2	2015-05-20	2016-08-12	16	8	1	Left
I-687	2	2015-05-20	2016-08-12	16	9	0	Right
I-687	2	2015-05-20	2016-08-12	16	10	1	Left
I-687	2	2015-05-20	2016-08-23	17	1	0	Right
I-687	2	2015-05-20	2016-08-23	17	2	0	Right
I-687	2	2015-05-20	2016-08-23	17	3	1	Left
I-687	2	2015-05-20	2016-08-23	17	4	1	Left
I-687	2	2015-05-20	2016-08-23	17	5	1	Right
I-687	2	2015-05-20	2016-08-23	17	6	0	Right
I-687	2	2015-05-20	2016-08-23	17	7	1	Right
I-687	2	2015-05-20	2016-08-23	17	8	1	Left
I-687	2	2015-05-20	2016-08-23	17	9	0	Right
I-687	2	2015-05-20	2016-08-23	17	10	1	Left
I-687	2	2015-05-20	2016-09-06	18	1	0	Right
I-687	2	2015-05-20	2016-09-06	18	2	1	Right
I-687	2	2015-05-20	2016-09-06	18	3	1	Left
I-687	2	2015-05-20	2016-09-06	18	4	1	Left
I-687	2	2015-05-20	2016-09-06	18	5	1	Right
I-687	2	2015-05-20	2016-09-06	18	6	0	Right
I-687	2	2015-05-20	2016-09-06	18	7	1	Right
I-687	2	2015-05-20	2016-09-06	18	8	1	Left
I-687	2	2015-05-20	2016-09-06	18	9	1	Right
I-687	2	2015-05-20	2016-09-06	18	10	1	Left
I-687	2	2015-05-20	2016-09-20	19	1	0	Right
I-687	2	2015-05-20	2016-09-20	19	2	1	Right
I-687	2	2015-05-20	2016-09-20	19	3	1	Left
I-687	2	2015-05-20	2016-09-20	19	4	1	Left
I-687	2	2015-05-20	2016-09-20	19	5	1	Right
I-687	2	2015-05-20	2016-09-20	19	6	1	Right
I-687	2	2015-05-20	2016-09-20	19	7	1	Right
I-687	2	2015-05-20	2016-09-20	19	8	1	Left
I-687	2	2015-05-20	2016-09-20	19	9	0	Right
I-687	2	2015-05-20	2016-09-20	19	10	1	Left
I-690	2	2015-05-20	2016-04-04	1	1	0	Left
I-690	2	2015-05-20	2016-04-04	1	2	0	Left
I-690	2	2015-05-20	2016-04-04	1	3	NR
I-690	2	2015-05-20	2016-04-04	1	4	NR
I-690	2	2015-05-20	2016-04-04	1	5	NR
I-690	2	2015-05-20	2016-04-04	1	6	NR
I-690	2	2015-05-20	2016-04-04	1	7	NR
I-690	2	2015-05-20	2016-04-04	1	8	NR
I-690	2	2015-05-20	2016-04-04	1	9	NR
I-690	2	2015-05-20	2016-04-04	1	10	NR
I-690	2	2015-05-20	2016-04-20	2	1	0	Left
I-690	2	2015-05-20	2016-04-20	2	2	NR
I-690	2	2015-05-20	2016-04-20	2	3	NR
I-690	2	2015-05-20	2016-04-20	2	4	NR
I-690	2	2015-05-20	2016-04-20	2	5	NR
I-690	2	2015-05-20	2016-04-20	2	6	NR
I-690	2	2015-05-20	2016-04-20	2	7	NR
I-690	2	2015-05-20	2016-04-20	2	8	NR
I-690	2	2015-05-20	2016-04-20	2	9	NR
I-690	2	2015-05-20	2016-04-20	2	10	NR
I-690	2	2015-05-20	2016-05-02	3	1	0	Left
I-690	2	2015-05-20	2016-05-02	3	2	NR
I-690	2	2015-05-20	2016-05-02	3	3	NR
I-690	2	2015-05-20	2016-05-02	3	4	NR
I-690	2	2015-05-20	2016-05-02	3	5	NR
I-690	2	2015-05-20	2016-05-02	3	6	NR
I-690	2	2015-05-20	2016-05-02	3	7	NR
I-690	2	2015-05-20	2016-05-02	3	8	NR
I-690	2	2015-05-20	2016-05-02	3	9	NR
I-690	2	2015-05-20	2016-05-02	3	10	NR
I-690	2	2015-05-20	2016-05-20	4	1	0	Left
I-690	2	2015-05-20	2016-05-20	4	2	NR
I-690	2	2015-05-20	2016-05-20	4	3	NR
I-690	2	2015-05-20	2016-05-20	4	4	NR
I-690	2	2015-05-20	2016-05-20	4	5	NR
I-690	2	2015-05-20	2016-05-20	4	6	NR
I-690	2	2015-05-20	2016-05-20	4	7	NR
I-690	2	2015-05-20	2016-05-20	4	8	NR
I-690	2	2015-05-20	2016-05-20	4	9	NR
I-690	2	2015-05-20	2016-05-20	4	10	NR
I-690	2	2015-05-20	2016-06-01	5	1	0	Left
I-690	2	2015-05-20	2016-06-01	5	2	NR
I-690	2	2015-05-20	2016-06-01	5	3	NR
I-690	2	2015-05-20	2016-06-01	5	4	NR
I-690	2	2015-05-20	2016-06-01	5	5	NR
I-690	2	2015-05-20	2016-06-01	5	6	NR
I-690	2	2015-05-20	2016-06-01	5	7	NR
I-690	2	2015-05-20	2016-06-01	5	8	NR
I-690	2	2015-05-20	2016-06-01	5	9	NR
I-690	2	2015-05-20	2016-06-01	5	10	NR
I-690	2	2015-05-20	2016-06-17	6	1	0	Left
I-690	2	2015-05-20	2016-06-17	6	2	NR
I-690	2	2015-05-20	2016-06-17	6	3	NR
I-690	2	2015-05-20	2016-06-17	6	4	NR
I-690	2	2015-05-20	2016-06-17	6	5	NR
I-690	2	2015-05-20	2016-06-17	6	6	NR
I-690	2	2015-05-20	2016-06-17	6	7	NR
I-690	2	2015-05-20	2016-06-17	6	8	NR
I-690	2	2015-05-20	2016-06-17	6	9	NR
I-690	2	2015-05-20	2016-06-17	6	10	NR
I-690	2	2015-05-20	2016-07-01	7	1	0	Left
I-690	2	2015-05-20	2016-07-01	7	2	NR
I-690	2	2015-05-20	2016-07-01	7	3	NR
I-690	2	2015-05-20	2016-07-01	7	4	NR
I-690	2	2015-05-20	2016-07-01	7	5	NR
I-690	2	2015-05-20	2016-07-01	7	6	NR
I-690	2	2015-05-20	2016-07-01	7	7	NR
I-690	2	2015-05-20	2016-07-01	7	8	NR
I-690	2	2015-05-20	2016-07-01	7	9	NR
I-690	2	2015-05-20	2016-07-01	7	10	NR
I-690	2	2015-05-20	2016-07-15	8	1	0	Left
I-690	2	2015-05-20	2016-07-15	8	2	NR
I-690	2	2015-05-20	2016-07-15	8	3	NR
I-690	2	2015-05-20	2016-07-15	8	4	NR
I-690	2	2015-05-20	2016-07-15	8	5	NR
I-690	2	2015-05-20	2016-07-15	8	6	NR
I-690	2	2015-05-20	2016-07-15	8	7	NR
I-690	2	2015-05-20	2016-07-15	8	8	NR
I-690	2	2015-05-20	2016-07-15	8	9	NR
I-690	2	2015-05-20	2016-07-15	8	10	NR
I-690	2	2015-05-20	2016-07-25	9	1	0	Left
I-690	2	2015-05-20	2016-07-25	9	2	NR
I-690	2	2015-05-20	2016-07-25	9	3	NR
I-690	2	2015-05-20	2016-07-25	9	4	NR
I-690	2	2015-05-20	2016-07-25	9	5	NR
I-690	2	2015-05-20	2016-07-25	9	6	NR
I-690	2	2015-05-20	2016-07-25	9	7	NR
I-690	2	2015-05-20	2016-07-25	9	8	NR
I-690	2	2015-05-20	2016-07-25	9	9	NR
I-690	2	2015-05-20	2016-07-25	9	10	NR
I-690	2	2015-05-20	2016-08-23	10	1	0	Left
I-690	2	2015-05-20	2016-08-23	10	2	NR
I-690	2	2015-05-20	2016-08-23	10	3	NR
I-690	2	2015-05-20	2016-08-23	10	4	NR
I-690	2	2015-05-20	2016-08-23	10	5	NR
I-690	2	2015-05-20	2016-08-23	10	6	NR
I-690	2	2015-05-20	2016-08-23	10	7	NR
I-690	2	2015-05-20	2016-08-23	10	8	NR
I-690	2	2015-05-20	2016-08-23	10	9	NR
I-690	2	2015-05-20	2016-08-23	10	10	NR
I-691	2	2015-05-20	2016-03-07	1	1	0	Right
I-691	2	2015-05-20	2016-03-07	1	2	0	Right
I-691	2	2015-05-20	2016-03-07	1	3	0	Left
I-691	2	2015-05-20	2016-03-07	1	4	0	Left
I-691	2	2015-05-20	2016-03-07	1	5	1	Left
I-691	2	2015-05-20	2016-03-07	1	6	0	Right
I-691	2	2015-05-20	2016-03-07	1	7	1	Right
I-691	2	2015-05-20	2016-03-07	1	8	0	Left
I-691	2	2015-05-20	2016-03-07	1	9	1	Left
I-691	2	2015-05-20	2016-03-07	1	10	0	Left
I-691	2	2015-05-20	2016-03-23	2	1	0	Right
I-691	2	2015-05-20	2016-03-23	2	2	0	Right
I-691	2	2015-05-20	2016-03-23	2	3	0	Left
I-691	2	2015-05-20	2016-03-23	2	4	1	Right
I-691	2	2015-05-20	2016-03-23	2	5	0	Right
I-691	2	2015-05-20	2016-03-23	2	6	0	Right
I-691	2	2015-05-20	2016-03-23	2	7	1	Right
I-691	2	2015-05-20	2016-03-23	2	8	0	Left
I-691	2	2015-05-20	2016-03-23	2	9	0	Right
I-691	2	2015-05-20	2016-03-23	2	10	0	Left
I-691	2	2015-05-20	2016-04-04	3	1	1	Left
I-691	2	2015-05-20	2016-04-04	3	2	1	Left
I-691	2	2015-05-20	2016-04-04	3	3	0	Left
I-691	2	2015-05-20	2016-04-04	3	4	0	Left
I-691	2	2015-05-20	2016-04-04	3	5	0	Right
I-691	2	2015-05-20	2016-04-04	3	6	0	Right
I-691	2	2015-05-20	2016-04-04	3	7	0	Left
I-691	2	2015-05-20	2016-04-04	3	8	0	Left
I-691	2	2015-05-20	2016-04-04	3	9	0	Right
I-691	2	2015-05-20	2016-04-04	3	10	1	Right
I-691	2	2015-05-20	2016-04-20	4	1	0	Right
I-691	2	2015-05-20	2016-04-20	4	2	0	Right
I-691	2	2015-05-20	2016-04-20	4	3	1	Right
I-691	2	2015-05-20	2016-04-20	4	4	0	Left
I-691	2	2015-05-20	2016-04-20	4	5	0	Right
I-691	2	2015-05-20	2016-04-20	4	6	1	Right
I-691	2	2015-05-20	2016-04-20	4	7	1	Right
I-691	2	2015-05-20	2016-04-20	4	8	0	Right
I-691	2	2015-05-20	2016-04-20	4	9	1	Right
I-691	2	2015-05-20	2016-04-20	4	10	1	Left
I-691	2	2015-05-20	2016-05-02	5	1	0	Right
I-691	2	2015-05-20	2016-05-02	5	2	1	Left
I-691	2	2015-05-20	2016-05-02	5	3	1	Right
I-691	2	2015-05-20	2016-05-02	5	4	1	Right
I-691	2	2015-05-20	2016-05-02	5	5	0	Right
I-691	2	2015-05-20	2016-05-02	5	6	1	Left
I-691	2	2015-05-20	2016-05-02	5	7	1	Right
I-691	2	2015-05-20	2016-05-02	5	8	1	Right
I-691	2	2015-05-20	2016-05-02	5	9	1	Left
I-691	2	2015-05-20	2016-05-02	5	10	1	Right
I-691	2	2015-05-20	2016-05-20	6	1	0	Right
I-691	2	2015-05-20	2016-05-20	6	2	0	Right
I-691	2	2015-05-20	2016-05-20	6	3	1	Right
I-691	2	2015-05-20	2016-05-20	6	4	1	Right
I-691	2	2015-05-20	2016-05-20	6	5	0	Right
I-691	2	2015-05-20	2016-05-20	6	6	1	Left
I-691	2	2015-05-20	2016-05-20	6	7	0	Left
I-691	2	2015-05-20	2016-05-20	6	8	1	Right
I-691	2	2015-05-20	2016-05-20	6	9	1	Left
I-691	2	2015-05-20	2016-05-20	6	10	1	Right
I-691	2	2015-05-20	2016-06-01	7	1	0	Right
I-691	2	2015-05-20	2016-06-01	7	2	0	Right
I-691	2	2015-05-20	2016-06-01	7	3	1	Right
I-691	2	2015-05-20	2016-06-01	7	4	0	Left
I-691	2	2015-05-20	2016-06-01	7	5	1	Left
I-691	2	2015-05-20	2016-06-01	7	6	0	Right
I-691	2	2015-05-20	2016-06-01	7	7	0	Left
I-691	2	2015-05-20	2016-06-01	7	8	1	Right
I-691	2	2015-05-20	2016-06-01	7	9	1	Left
I-691	2	2015-05-20	2016-06-01	7	10	1	Right
I-691	2	2015-05-20	2016-06-17	8	1	0	Right
I-691	2	2015-05-20	2016-06-17	8	2	1	Left
I-691	2	2015-05-20	2016-06-17	8	3	1	Right
I-691	2	2015-05-20	2016-06-17	8	4	1	Right
I-691	2	2015-05-20	2016-06-17	8	5	1	Left
I-691	2	2015-05-20	2016-06-17	8	6	1	Left
I-691	2	2015-05-20	2016-06-17	8	7	1	Right
I-691	2	2015-05-20	2016-06-17	8	8	0	Left
I-691	2	2015-05-20	2016-06-17	8	9	1	Left
I-691	2	2015-05-20	2016-06-17	8	10	1	Left
I-691	2	2015-05-20	2016-07-01	9	1	1	Left
I-691	2	2015-05-20	2016-07-01	9	2	1	Left
I-691	2	2015-05-20	2016-07-01	9	3	1	Right
I-691	2	2015-05-20	2016-07-01	9	4	1	Right
I-691	2	2015-05-20	2016-07-01	9	5	0	Right
I-691	2	2015-05-20	2016-07-01	9	6	0	Right
I-691	2	2015-05-20	2016-07-01	9	7	1	Right
I-691	2	2015-05-20	2016-07-01	9	8	1	Right
I-691	2	2015-05-20	2016-07-01	9	9	1	Left
I-691	2	2015-05-20	2016-07-01	9	10	1	Left
I-692	2	2015-05-20	2016-03-07	1	1	0	Right
I-692	2	2015-05-20	2016-03-07	1	2	0	Right
I-692	2	2015-05-20	2016-03-07	1	3	1	Right
I-692	2	2015-05-20	2016-03-07	1	4	0	Left
I-692	2	2015-05-20	2016-03-07	1	5	0	Right
I-692	2	2015-05-20	2016-03-07	1	6	0	Right
I-692	2	2015-05-20	2016-03-07	1	7	NR
I-692	2	2015-05-20	2016-03-07	1	8	NR
I-692	2	2015-05-20	2016-03-07	1	9	NR
I-692	2	2015-05-20	2016-03-07	1	10	NR
I-692	2	2015-05-20	2016-03-23	2	1	1	Left
I-692	2	2015-05-20	2016-03-23	2	2	0	Right
I-692	2	2015-05-20	2016-03-23	2	3	1	Right
I-692	2	2015-05-20	2016-03-23	2	4	0	Left
I-692	2	2015-05-20	2016-03-23	2	5	0	Right
I-692	2	2015-05-20	2016-03-23	2	6	0	Right
I-692	2	2015-05-20	2016-03-23	2	7	0	Left
I-692	2	2015-05-20	2016-03-23	2	8	NR
I-692	2	2015-05-20	2016-03-23	2	9	NR
I-692	2	2015-05-20	2016-03-23	2	10	NR
I-692	2	2015-05-20	2016-04-04	3	1	0	Right
I-692	2	2015-05-20	2016-04-04	3	2	0	Right
I-692	2	2015-05-20	2016-04-04	3	3	1	Right
I-692	2	2015-05-20	2016-04-04	3	4	1	Right
I-692	2	2015-05-20	2016-04-04	3	5	0	Right
I-692	2	2015-05-20	2016-04-04	3	6	0	Right
I-692	2	2015-05-20	2016-04-04	3	7	1	Right
I-692	2	2015-05-20	2016-04-04	3	8	1	Right
I-692	2	2015-05-20	2016-04-04	3	9	0	Right
I-692	2	2015-05-20	2016-04-04	3	10	0	Left
I-692	2	2015-05-20	2016-04-20	4	1	0	Right
I-692	2	2015-05-20	2016-04-20	4	2	0	Right
I-692	2	2015-05-20	2016-04-20	4	3	1	Right
I-692	2	2015-05-20	2016-04-20	4	4	1	Right
I-692	2	2015-05-20	2016-04-20	4	5	0	Right
I-692	2	2015-05-20	2016-04-20	4	6	1	Left
I-692	2	2015-05-20	2016-04-20	4	7	1	Right
I-692	2	2015-05-20	2016-04-20	4	8	0	Left
I-692	2	2015-05-20	2016-04-20	4	9	0	Right
I-692	2	2015-05-20	2016-04-20	4	10	0	Left
I-692	2	2015-05-20	2016-05-02	5	1	0	Right
I-692	2	2015-05-20	2016-05-02	5	2	1	Left
I-692	2	2015-05-20	2016-05-02	5	3	1	Right
I-692	2	2015-05-20	2016-05-02	5	4	1	Right
I-692	2	2015-05-20	2016-05-02	5	5	0	Right
I-692	2	2015-05-20	2016-05-02	5	6	0	Right
I-692	2	2015-05-20	2016-05-02	5	7	0	Left
I-692	2	2015-05-20	2016-05-02	5	8	1	Right
I-692	2	2015-05-20	2016-05-02	5	9	0	Right
I-692	2	2015-05-20	2016-05-02	5	10	0	Left
I-692	2	2015-05-20	2016-05-20	6	1	0	Right
I-692	2	2015-05-20	2016-05-20	6	2	1	Left
I-692	2	2015-05-20	2016-05-20	6	3	0	Left
I-692	2	2015-05-20	2016-05-20	6	4	1	Right
I-692	2	2015-05-20	2016-05-20	6	5	1	Left
I-692	2	2015-05-20	2016-05-20	6	6	0	Right
I-692	2	2015-05-20	2016-05-20	6	7	0	Left
I-692	2	2015-05-20	2016-05-20	6	8	1	Right
I-692	2	2015-05-20	2016-05-20	6	9	1	Left
I-692	2	2015-05-20	2016-05-20	6	10	1	Right
I-692	2	2015-05-20	2016-06-01	7	1	0	Right
I-692	2	2015-05-20	2016-06-01	7	2	0	Right
I-692	2	2015-05-20	2016-06-01	7	3	1	Right
I-692	2	2015-05-20	2016-06-01	7	4	1	Right
I-692	2	2015-05-20	2016-06-01	7	5	0	Right
I-692	2	2015-05-20	2016-06-01	7	6	1	Left
I-692	2	2015-05-20	2016-06-01	7	7	1	Right
I-692	2	2015-05-20	2016-06-01	7	8	0	Left
I-692	2	2015-05-20	2016-06-01	7	9	0	Right
I-692	2	2015-05-20	2016-06-01	7	10	1	Right
I-692	2	2015-05-20	2016-06-17	8	1	0	Right
I-692	2	2015-05-20	2016-06-17	8	2	0	Right
I-692	2	2015-05-20	2016-06-17	8	3	1	Right
I-692	2	2015-05-20	2016-06-17	8	4	1	Right
I-692	2	2015-05-20	2016-06-17	8	5	0	Right
I-692	2	2015-05-20	2016-06-17	8	6	0	Right
I-692	2	2015-05-20	2016-06-17	8	7	0	Left
I-692	2	2015-05-20	2016-06-17	8	8	1	Right
I-692	2	2015-05-20	2016-06-17	8	9	0	Right
I-692	2	2015-05-20	2016-06-17	8	10	1	Right
I-692	2	2015-05-20	2016-07-01	9	1	0	Right
I-692	2	2015-05-20	2016-07-01	9	2	0	Right
I-692	2	2015-05-20	2016-07-01	9	3	1	Right
I-692	2	2015-05-20	2016-07-01	9	4	1	Right
I-692	2	2015-05-20	2016-07-01	9	5	0	Right
I-692	2	2015-05-20	2016-07-01	9	6	0	Right
I-692	2	2015-05-20	2016-07-01	9	7	1	Right
I-692	2	2015-05-20	2016-07-01	9	8	1	Right
I-692	2	2015-05-20	2016-07-01	9	9	0	Right
I-692	2	2015-05-20	2016-07-01	9	10	1	Right
I-692	2	2015-05-20	2016-07-15	10	1	0	Right
I-692	2	2015-05-20	2016-07-15	10	2	0	Right
I-692	2	2015-05-20	2016-07-15	10	3	1	Right
I-692	2	2015-05-20	2016-07-15	10	4	1	Right
I-692	2	2015-05-20	2016-07-15	10	5	0	Right
I-692	2	2015-05-20	2016-07-15	10	6	0	Right
I-692	2	2015-05-20	2016-07-15	10	7	1	Right
I-692	2	2015-05-20	2016-07-15	10	8	1	Right
I-692	2	2015-05-20	2016-07-15	10	9	0	Right
I-692	2	2015-05-20	2016-07-15	10	10	0	Left
I-692	2	2015-05-20	2016-07-25	11	1	0	Right
I-692	2	2015-05-20	2016-07-25	11	2	0	Right
I-692	2	2015-05-20	2016-07-25	11	3	1	Right
I-692	2	2015-05-20	2016-07-25	11	4	1	Right
I-692	2	2015-05-20	2016-07-25	11	5	0	Right
I-692	2	2015-05-20	2016-07-25	11	6	1	Left
I-692	2	2015-05-20	2016-07-25	11	7	1	Right
I-692	2	2015-05-20	2016-07-25	11	8	1	Right
I-692	2	2015-05-20	2016-07-25	11	9	0	Right
I-692	2	2015-05-20	2016-07-25	11	10	1	Right
I-692	2	2015-05-20	2016-08-12	12	1	0	Right
I-692	2	2015-05-20	2016-08-12	12	2	0	Right
I-692	2	2015-05-20	2016-08-12	12	3	1	Right
I-692	2	2015-05-20	2016-08-12	12	4	1	Right
I-692	2	2015-05-20	2016-08-12	12	5	1	Left
I-692	2	2015-05-20	2016-08-12	12	6	0	Right
I-692	2	2015-05-20	2016-08-12	12	7	1	Right
I-692	2	2015-05-20	2016-08-12	12	8	1	Right
I-692	2	2015-05-20	2016-08-12	12	9	1	Left
I-692	2	2015-05-20	2016-08-12	12	10	1	Right
I-692	2	2015-05-20	2016-08-23	13	1	0	Right
I-692	2	2015-05-20	2016-08-23	13	2	0	Right
I-692	2	2015-05-20	2016-08-23	13	3	1	Right
I-692	2	2015-05-20	2016-08-23	13	4	1	Right
I-692	2	2015-05-20	2016-08-23	13	5	0	Right
I-692	2	2015-05-20	2016-08-23	13	6	1	Left
I-692	2	2015-05-20	2016-08-23	13	7	1	Right
I-692	2	2015-05-20	2016-08-23	13	8	1	Right
I-692	2	2015-05-20	2016-08-23	13	9	1	Left
I-692	2	2015-05-20	2016-08-23	13	10	1	Right
I-692	2	2015-05-20	2016-09-06	14	1	0	Right
I-692	2	2015-05-20	2016-09-06	14	2	0	Right
I-692	2	2015-05-20	2016-09-06	14	3	1	Right
I-692	2	2015-05-20	2016-09-06	14	4	1	Right
I-692	2	2015-05-20	2016-09-06	14	5	0	Right
I-692	2	2015-05-20	2016-09-06	14	6	1	Left
I-692	2	2015-05-20	2016-09-06	14	7	1	Right
I-692	2	2015-05-20	2016-09-06	14	8	1	Right
I-692	2	2015-05-20	2016-09-06	14	9	0	Right
I-692	2	2015-05-20	2016-09-06	14	10	1	Right
I-692	2	2015-05-20	2016-09-20	15	1	1	Left
I-692	2	2015-05-20	2016-09-20	15	2	1	Left
I-692	2	2015-05-20	2016-09-20	15	3	0	Left
I-692	2	2015-05-20	2016-09-20	15	4	1	Right
I-692	2	2015-05-20	2016-09-20	15	5	0	Right
I-692	2	2015-05-20	2016-09-20	15	6	1	Left
I-692	2	2015-05-20	2016-09-20	15	7	1	Right
I-692	2	2015-05-20	2016-09-20	15	8	1	Right
I-692	2	2015-05-20	2016-09-20	15	9	1	Left
I-692	2	2015-05-20	2016-09-20	15	10	1	Right
I-692	2	2015-05-20	2016-10-03	16	1	1	Left
I-692	2	2015-05-20	2016-10-03	16	2	1	Left
I-692	2	2015-05-20	2016-10-03	16	3	1	Right
I-692	2	2015-05-20	2016-10-03	16	4	1	Right
I-692	2	2015-05-20	2016-10-03	16	5	1	Left
I-692	2	2015-05-20	2016-10-03	16	6	0	Right
I-692	2	2015-05-20	2016-10-03	16	7	1	Right
I-692	2	2015-05-20	2016-10-03	16	8	1	Right
I-692	2	2015-05-20	2016-10-03	16	9	1	Left
I-692	2	2015-05-20	2016-10-03	16	10	NR
I-692	2	2015-05-20	2016-10-10	17	1	1	Left
I-692	2	2015-05-20	2016-10-10	17	2	1	Left
I-692	2	2015-05-20	2016-10-10	17	3	1	Right
I-692	2	2015-05-20	2016-10-10	17	4	0	Left
I-692	2	2015-05-20	2016-10-10	17	5	1	Left
I-692	2	2015-05-20	2016-10-10	17	6	0	Right
I-692	2	2015-05-20	2016-10-10	17	7	1	Right
I-692	2	2015-05-20	2016-10-10	17	8	1	Right
I-692	2	2015-05-20	2016-10-10	17	9	1	Left
I-692	2	2015-05-20	2016-10-10	17	10	1	Right
I-682	1	2015-05-20	2016-01-12	1	1	0	Left
I-682	1	2015-05-20	2016-01-12	1	2	0	Left
I-682	1	2015-05-20	2016-01-12	1	3	1	Left
I-682	1	2015-05-20	2016-01-12	1	4	0	Right
I-682	1	2015-05-20	2016-01-12	1	5	0	Left
I-682	1	2015-05-20	2016-01-12	1	6	0	Left
I-682	1	2015-05-20	2016-01-12	1	7	0	Right
I-682	1	2015-05-20	2016-01-12	1	8	1	Left
I-682	1	2015-05-20	2016-01-12	1	9	0	Right
I-682	1	2015-05-20	2016-01-12	1	10	1	Left
I-682	1	2015-05-20	2016-01-25	2	1	0	Left
I-682	1	2015-05-20	2016-01-25	2	2	0	Left
I-682	1	2015-05-20	2016-01-25	2	3	1	Left
I-682	1	2015-05-20	2016-01-25	2	4	1	Left
I-682	1	2015-05-20	2016-01-25	2	5	0	Left
I-682	1	2015-05-20	2016-01-25	2	6	0	Left
I-682	1	2015-05-20	2016-01-25	2	7	1	Left
I-682	1	2015-05-20	2016-01-25	2	8	1	Left
I-682	1	2015-05-20	2016-01-25	2	9	0	Right
I-682	1	2015-05-20	2016-01-25	2	10	1	Left
I-682	1	2015-05-20	2016-02-08	3	1	0	Left
I-682	1	2015-05-20	2016-02-08	3	2	0	Left
I-682	1	2015-05-20	2016-02-08	3	3	0	Right
I-682	1	2015-05-20	2016-02-08	3	4	1	Left
I-682	1	2015-05-20	2016-02-08	3	5	1	Right
I-682	1	2015-05-20	2016-02-08	3	6	0	Left
I-682	1	2015-05-20	2016-02-08	3	7	1	Left
I-682	1	2015-05-20	2016-02-08	3	8	1	Left
I-682	1	2015-05-20	2016-02-08	3	9	1	Right
I-682	1	2015-05-20	2016-02-08	3	10	1	Left
I-682	1	2015-05-20	2016-02-22	4	1	0	Left
I-682	1	2015-05-20	2016-02-22	4	2	0	Left
I-682	1	2015-05-20	2016-02-22	4	3	1	Left
I-682	1	2015-05-20	2016-02-22	4	4	1	Left
I-682	1	2015-05-20	2016-02-22	4	5	0	Left
I-682	1	2015-05-20	2016-02-22	4	6	0	Left
I-682	1	2015-05-20	2016-02-22	4	7	1	Left
I-682	1	2015-05-20	2016-02-22	4	8	1	Left
I-682	1	2015-05-20	2016-02-22	4	9	0	Left
I-682	1	2015-05-20	2016-02-22	4	10	0	Right
I-682	1	2015-05-20	2016-03-07	5	1	0	Left
I-682	1	2015-05-20	2016-03-07	5	2	1	Right
I-682	1	2015-05-20	2016-03-07	5	3	1	Left
I-682	1	2015-05-20	2016-03-07	5	4	1	Left
I-682	1	2015-05-20	2016-03-07	5	5	0	Left
I-682	1	2015-05-20	2016-03-07	5	6	0	Left
I-682	1	2015-05-20	2016-03-07	5	7	0	Right
I-682	1	2015-05-20	2016-03-07	5	8	1	Left
I-682	1	2015-05-20	2016-03-07	5	9	1	Right
I-682	1	2015-05-20	2016-03-07	5	10	1	Left
I-682	1	2015-05-20	2016-03-21	6	1	0	Left
I-682	1	2015-05-20	2016-03-21	6	2	0	Left
I-682	1	2015-05-20	2016-03-21	6	3	1	Left
I-682	1	2015-05-20	2016-03-21	6	4	1	Left
I-682	1	2015-05-20	2016-03-21	6	5	1	Right
I-682	1	2015-05-20	2016-03-21	6	6	0	Left
I-682	1	2015-05-20	2016-03-21	6	7	1	Left
I-682	1	2015-05-20	2016-03-21	6	8	1	Left
I-682	1	2015-05-20	2016-03-21	6	9	0	Left
I-682	1	2015-05-20	2016-03-21	6	10	1	Left
I-682	1	2015-05-20	2016-04-06	7	1	0	Left
I-682	1	2015-05-20	2016-04-06	7	2	1	Right
I-682	1	2015-05-20	2016-04-06	7	3	1	Left
I-682	1	2015-05-20	2016-04-06	7	4	1	Left
I-682	1	2015-05-20	2016-04-06	7	5	1	Right
I-682	1	2015-05-20	2016-04-06	7	6	0	Left
I-682	1	2015-05-20	2016-04-06	7	7	1	Left
I-682	1	2015-05-20	2016-04-06	7	8	1	Left
I-682	1	2015-05-20	2016-04-06	7	9	0	Left
I-682	1	2015-05-20	2016-04-06	7	10	1	Left
I-682	1	2015-05-20	2016-04-20	8	1	1	Right
I-682	1	2015-05-20	2016-04-20	8	2	1	Right
I-682	1	2015-05-20	2016-04-20	8	3	1	Left
I-682	1	2015-05-20	2016-04-20	8	4	1	Left
I-682	1	2015-05-20	2016-04-20	8	5	0	Left
I-682	1	2015-05-20	2016-04-20	8	6	0	Left
I-682	1	2015-05-20	2016-04-20	8	7	1	Left
I-682	1	2015-05-20	2016-04-20	8	8	1	Left
I-682	1	2015-05-20	2016-04-20	8	9	0	Left
I-682	1	2015-05-20	2016-04-20	8	10	1	Left
I-682	1	2015-05-20	2016-05-02	9	1	1	Right
I-682	1	2015-05-20	2016-05-02	9	2	1	Right
I-682	1	2015-05-20	2016-05-02	9	3	1	Left
I-682	1	2015-05-20	2016-05-02	9	4	1	Left
I-682	1	2015-05-20	2016-05-02	9	5	1	Right
I-682	1	2015-05-20	2016-05-02	9	6	1	Right
I-682	1	2015-05-20	2016-05-02	9	7	1	Left
I-682	1	2015-05-20	2016-05-02	9	8	1	Left
I-682	1	2015-05-20	2016-05-02	9	9	0	Left
I-682	1	2015-05-20	2016-05-02	9	10	1	Left
I-703	1	2015-06-15	2015-12-29	1	1	0	Left
I-703	1	2015-06-15	2015-12-29	1	2	0	Left
I-703	1	2015-06-15	2015-12-29	1	3	1	Left
I-703	1	2015-06-15	2015-12-29	1	4	0	Right
I-703	1	2015-06-15	2015-12-29	1	5	0	Left
I-703	1	2015-06-15	2015-12-29	1	6	0	Left
I-703	1	2015-06-15	2015-12-29	1	7	0	Right
I-703	1	2015-06-15	2015-12-29	1	8	0	Right
I-703	1	2015-06-15	2015-12-29	1	9	1	Right
I-703	1	2015-06-15	2015-12-29	1	10	0	Right
I-703	1	2015-06-15	2016-01-12	2	1	0	Left
I-703	1	2015-06-15	2016-01-12	2	2	0	Left
I-703	1	2015-06-15	2016-01-12	2	3	0	Right
I-703	1	2015-06-15	2016-01-12	2	4	1	Left
I-703	1	2015-06-15	2016-01-12	2	5	0	Left
I-703	1	2015-06-15	2016-01-12	2	6	0	Left
I-703	1	2015-06-15	2016-01-12	2	7	1	Left
I-703	1	2015-06-15	2016-01-12	2	8	0	Right
I-703	1	2015-06-15	2016-01-12	2	9	1	Right
I-703	1	2015-06-15	2016-01-12	2	10	0	Right
I-703	1	2015-06-15	2016-01-25	3	1	0	Left
I-703	1	2015-06-15	2016-01-25	3	2	0	Left
I-703	1	2015-06-15	2016-01-25	3	3	1	Left
I-703	1	2015-06-15	2016-01-25	3	4	0	Right
I-703	1	2015-06-15	2016-01-25	3	5	1	Right
I-703	1	2015-06-15	2016-01-25	3	6	0	Left
I-703	1	2015-06-15	2016-01-25	3	7	0	Right
I-703	1	2015-06-15	2016-01-25	3	8	1	Left
I-703	1	2015-06-15	2016-01-25	3	9	0	Left
I-703	1	2015-06-15	2016-01-25	3	10	0	Right
I-703	1	2015-06-15	2016-02-08	4	1	0	Left
I-703	1	2015-06-15	2016-02-08	4	2	0	Left
I-703	1	2015-06-15	2016-02-08	4	3	0	Right
I-703	1	2015-06-15	2016-02-08	4	4	0	Right
I-703	1	2015-06-15	2016-02-08	4	5	1	Left
I-703	1	2015-06-15	2016-02-08	4	6	0	Right
I-703	1	2015-06-15	2016-02-08	4	7	0	Left
I-703	1	2015-06-15	2016-02-08	4	8	0	Left
I-703	1	2015-06-15	2016-02-08	4	9	1	Right
I-703	1	2015-06-15	2016-02-08	4	10	0	Right
I-703	1	2015-06-15	2016-02-22	5	1	1	Left
I-703	1	2015-06-15	2016-02-22	5	2	1	Left
I-703	1	2015-06-15	2016-02-22	5	3	1	Left
I-703	1	2015-06-15	2016-02-22	5	4	0	Right
I-703	1	2015-06-15	2016-02-22	5	5	1	Left
I-703	1	2015-06-15	2016-02-22	5	6	0	Left
I-703	1	2015-06-15	2016-02-22	5	7	0	Right
I-703	1	2015-06-15	2016-02-22	5	8	0	Left
I-703	1	2015-06-15	2016-02-22	5	9	0	Right
I-703	1	2015-06-15	2016-02-22	5	10	0	Left
I-703	1	2015-06-15	2016-03-07	6	1	0	Left
I-703	1	2015-06-15	2016-03-07	6	2	0	Left
I-703	1	2015-06-15	2016-03-07	6	3	1	Left
I-703	1	2015-06-15	2016-03-07	6	4	1	Right
I-703	1	2015-06-15	2016-03-07	6	5	1	Left
I-703	1	2015-06-15	2016-03-07	6	6	0	Left
I-703	1	2015-06-15	2016-03-07	6	7	0	Right
I-703	1	2015-06-15	2016-03-07	6	8	1	Left
I-703	1	2015-06-15	2016-03-07	6	9	0	Right
I-703	1	2015-06-15	2016-03-07	6	10	0	Left
I-703	1	2015-06-15	2016-03-21	7	1	0	Left
I-703	1	2015-06-15	2016-03-21	7	2	1	Right
I-703	1	2015-06-15	2016-03-21	7	3	0	Right
I-703	1	2015-06-15	2016-03-21	7	4	1	Left
I-703	1	2015-06-15	2016-03-21	7	5	1	Right
I-703	1	2015-06-15	2016-03-21	7	6	0	Left
I-703	1	2015-06-15	2016-03-21	7	7	0	Right
I-703	1	2015-06-15	2016-03-21	7	8	1	Left
I-703	1	2015-06-15	2016-03-21	7	9	0	Left
I-703	1	2015-06-15	2016-03-21	7	10	1	Left
I-703	1	2015-06-15	2016-04-06	8	1	0	Left
I-703	1	2015-06-15	2016-04-06	8	2	0	Left
I-703	1	2015-06-15	2016-04-06	8	3	1	Left
I-703	1	2015-06-15	2016-04-06	8	4	0	Right
I-703	1	2015-06-15	2016-04-06	8	5	0	Left
I-703	1	2015-06-15	2016-04-06	8	6	0	Left
I-703	1	2015-06-15	2016-04-06	8	7	1	Left
I-703	1	2015-06-15	2016-04-06	8	8	1	Left
I-703	1	2015-06-15	2016-04-06	8	9	0	Left
I-703	1	2015-06-15	2016-04-06	8	10	1	Left
I-703	1	2015-06-15	2016-04-20	9	1	0	Left
I-703	1	2015-06-15	2016-04-20	9	2	1	Right
I-703	1	2015-06-15	2016-04-20	9	3	1	Left
I-703	1	2015-06-15	2016-04-20	9	4	1	Left
I-703	1	2015-06-15	2016-04-20	9	5	0	Left
I-703	1	2015-06-15	2016-04-20	9	6	0	Left
I-703	1	2015-06-15	2016-04-20	9	7	0	Right
I-703	1	2015-06-15	2016-04-20	9	8	1	Left
I-703	1	2015-06-15	2016-04-20	9	9	0	Left
I-703	1	2015-06-15	2016-04-20	9	10	1	Left
I-703	1	2015-06-15	2016-05-02	10	1	0	Left
I-703	1	2015-06-15	2016-05-02	10	2	1	Right
I-703	1	2015-06-15	2016-05-02	10	3	1	Left
I-703	1	2015-06-15	2016-05-02	10	4	1	Left
I-703	1	2015-06-15	2016-05-02	10	5	0	Left
I-703	1	2015-06-15	2016-05-02	10	6	0	Left
I-703	1	2015-06-15	2016-05-02	10	7	0	Right
I-703	1	2015-06-15	2016-05-02	10	8	1	Left
I-703	1	2015-06-15	2016-05-02	10	9	1	Right
I-703	1	2015-06-15	2016-05-02	10	10	1	Left
I-703	1	2015-06-15	2016-05-20	11	1	0	Left
I-703	1	2015-06-15	2016-05-20	11	2	0	Left
I-703	1	2015-06-15	2016-05-20	11	3	1	Left
I-703	1	2015-06-15	2016-05-20	11	4	1	Left
I-703	1	2015-06-15	2016-05-20	11	5	0	Left
I-703	1	2015-06-15	2016-05-20	11	6	0	Left
I-703	1	2015-06-15	2016-05-20	11	7	1	Left
I-703	1	2015-06-15	2016-05-20	11	8	1	Left
I-703	1	2015-06-15	2016-05-20	11	9	0	Left
I-703	1	2015-06-15	2016-05-20	11	10	1	Left
I-703	1	2015-06-15	2016-06-03	12	1	0	Left
I-703	1	2015-06-15	2016-06-03	12	2	0	Left
I-703	1	2015-06-15	2016-06-03	12	3	1	Left
I-703	1	2015-06-15	2016-06-03	12	4	1	Left
I-703	1	2015-06-15	2016-06-03	12	5	0	Left
I-703	1	2015-06-15	2016-06-03	12	6	0	Left
I-703	1	2015-06-15	2016-06-03	12	7	1	Left
I-703	1	2015-06-15	2016-06-03	12	8	1	Left
I-703	1	2015-06-15	2016-06-03	12	9	0	Left
I-703	1	2015-06-15	2016-06-03	12	10	1	Left
I-703	1	2015-06-15	2016-06-15	13	1	0	Left
I-703	1	2015-06-15	2016-06-15	13	2	0	Left
I-703	1	2015-06-15	2016-06-15	13	3	1	Left
I-703	1	2015-06-15	2016-06-15	13	4	1	Left
I-703	1	2015-06-15	2016-06-15	13	5	0	Left
I-703	1	2015-06-15	2016-06-15	13	6	1	Right
I-703	1	2015-06-15	2016-06-15	13	7	0	Right
I-703	1	2015-06-15	2016-06-15	13	8	0	Right
I-703	1	2015-06-15	2016-06-15	13	9	1	Right
I-703	1	2015-06-15	2016-06-15	13	10	1	Left
I-703	1	2015-06-15	2016-07-01	14	1	0	Left
I-703	1	2015-06-15	2016-07-01	14	2	1	Right
I-703	1	2015-06-15	2016-07-01	14	3	1	Left
I-703	1	2015-06-15	2016-07-01	14	4	1	Left
I-703	1	2015-06-15	2016-07-01	14	5	0	Left
I-703	1	2015-06-15	2016-07-01	14	6	0	Left
I-703	1	2015-06-15	2016-07-01	14	7	1	Left
I-703	1	2015-06-15	2016-07-01	14	8	1	Left
I-703	1	2015-06-15	2016-07-01	14	9	0	Left
I-703	1	2015-06-15	2016-07-01	14	10	1	Left
I-703	1	2015-06-15	2016-07-12	15	1	0	Left
I-703	1	2015-06-15	2016-07-12	15	2	0	Left
I-703	1	2015-06-15	2016-07-12	15	3	1	Left
I-703	1	2015-06-15	2016-07-12	15	4	1	Left
I-703	1	2015-06-15	2016-07-12	15	5	0	Left
I-703	1	2015-06-15	2016-07-12	15	6	1	Right
I-703	1	2015-06-15	2016-07-12	15	7	1	Left
I-703	1	2015-06-15	2016-07-12	15	8	1	Left
I-703	1	2015-06-15	2016-07-12	15	9	1	Right
I-703	1	2015-06-15	2016-07-12	15	10	1	Left
I-703	1	2015-06-15	2016-07-25	16	1	1	Right
I-703	1	2015-06-15	2016-07-25	16	2	1	Right
I-703	1	2015-06-15	2016-07-25	16	3	1	Left
I-703	1	2015-06-15	2016-07-25	16	4	1	Left
I-703	1	2015-06-15	2016-07-25	16	5	0	Left
I-703	1	2015-06-15	2016-07-25	16	6	0	Left
I-703	1	2015-06-15	2016-07-25	16	7	1	Left
I-703	1	2015-06-15	2016-07-25	16	8	1	Left
I-703	1	2015-06-15	2016-07-25	16	9	1	Right
I-703	1	2015-06-15	2016-07-25	16	10	1	Left
I-703	1	2015-06-15	2016-08-12	17	1	0	Left
I-703	1	2015-06-15	2016-08-12	17	2	0	Left
I-703	1	2015-06-15	2016-08-12	17	3	1	Left
I-703	1	2015-06-15	2016-08-12	17	4	1	Left
I-703	1	2015-06-15	2016-08-12	17	5	1	Right
I-703	1	2015-06-15	2016-08-12	17	6	1	Right
I-703	1	2015-06-15	2016-08-12	17	7	0	Right
I-703	1	2015-06-15	2016-08-12	17	8	1	Left
I-703	1	2015-06-15	2016-08-12	17	9	1	Right
I-703	1	2015-06-15	2016-08-12	17	10	1	Left
I-703	1	2015-06-15	2016-08-23	18	1	0	Left
I-703	1	2015-06-15	2016-08-23	18	2	1	Right
I-703	1	2015-06-15	2016-08-23	18	3	0	Right
I-703	1	2015-06-15	2016-08-23	18	4	1	Left
I-703	1	2015-06-15	2016-08-23	18	5	0	Left
I-703	1	2015-06-15	2016-08-23	18	6	1	Right
I-703	1	2015-06-15	2016-08-23	18	7	1	Left
I-703	1	2015-06-15	2016-08-23	18	8	1	Left
I-703	1	2015-06-15	2016-08-23	18	9	1	Right
I-703	1	2015-06-15	2016-08-23	18	10	1	Left
I-703	1	2015-06-15	2016-09-06	19	1	1	Right
I-703	1	2015-06-15	2016-09-06	19	2	0	Left
I-703	1	2015-06-15	2016-09-06	19	3	1	Left
I-703	1	2015-06-15	2016-09-06	19	4	1	Left
I-703	1	2015-06-15	2016-09-06	19	5	1	Right
I-703	1	2015-06-15	2016-09-06	19	6	0	Left
I-703	1	2015-06-15	2016-09-06	19	7	1	Left
I-703	1	2015-06-15	2016-09-06	19	8	1	Left
I-703	1	2015-06-15	2016-09-06	19	9	1	Right
I-703	1	2015-06-15	2016-09-06	19	10	1	Left
I-703	1	2015-06-15	2016-09-19	20	1	1	Right
I-703	1	2015-06-15	2016-09-19	20	2	1	Right
I-703	1	2015-06-15	2016-09-19	20	3	1	Left
I-703	1	2015-06-15	2016-09-19	20	4	1	Left
I-703	1	2015-06-15	2016-09-19	20	5	1	Right
I-703	1	2015-06-15	2016-09-19	20	6	1	Right
I-703	1	2015-06-15	2016-09-19	20	7	1	Left
I-703	1	2015-06-15	2016-09-19	20	8	1	Left
I-703	1	2015-06-15	2016-09-19	20	9	1	Right
I-703	1	2015-06-15	2016-09-19	20	10	1	Left
I-720	3	2015-08-31	2016-06-15	1	1	0	Left
I-720	3	2015-08-31	2016-06-15	1	2	0	Left
I-720	3	2015-08-31	2016-06-15	1	3	0	Right
I-720	3	2015-08-31	2016-06-15	1	4	0	Right
I-720	3	2015-08-31	2016-06-15	1	5	0	Left
I-720	3	2015-08-31	2016-06-15	1	6	0	Left
I-720	3	2015-08-31	2016-06-15	1	7	0	Right
I-720	3	2015-08-31	2016-06-15	1	8	0	Right
I-720	3	2015-08-31	2016-06-15	1	9	0	Left
I-720	3	2015-08-31	2016-06-15	1	10	0	Right
I-720	3	2015-08-31	2016-07-01	2	1	0	Left
I-720	3	2015-08-31	2016-07-01	2	2	0	Left
I-720	3	2015-08-31	2016-07-01	2	3	0	Right
I-720	3	2015-08-31	2016-07-01	2	4	0	Right
I-720	3	2015-08-31	2016-07-01	2	5	0	Left
I-720	3	2015-08-31	2016-07-01	2	6	1	Right
I-720	3	2015-08-31	2016-07-01	2	7	0	Right
I-720	3	2015-08-31	2016-07-01	2	8	1	Left
I-720	3	2015-08-31	2016-07-01	2	9	0	Left
I-720	3	2015-08-31	2016-07-01	2	10	1	Left
I-720	3	2015-08-31	2016-07-15	3	1	0	Left
I-720	3	2015-08-31	2016-07-15	3	2	0	Left
I-720	3	2015-08-31	2016-07-15	3	3	1	Left
I-720	3	2015-08-31	2016-07-15	3	4	1	Left
I-720	3	2015-08-31	2016-07-15	3	5	0	Left
I-720	3	2015-08-31	2016-07-15	3	6	0	Left
I-720	3	2015-08-31	2016-07-15	3	7	1	Left
I-720	3	2015-08-31	2016-07-15	3	8	0	Right
I-720	3	2015-08-31	2016-07-15	3	9	0	Left
I-720	3	2015-08-31	2016-07-15	3	10	1	Left
I-720	3	2015-08-31	2016-07-29	4	1	0	Left
I-720	3	2015-08-31	2016-07-29	4	2	1	Right
I-720	3	2015-08-31	2016-07-29	4	3	1	Left
I-720	3	2015-08-31	2016-07-29	4	4	1	Left
I-720	3	2015-08-31	2016-07-29	4	5	0	Left
I-720	3	2015-08-31	2016-07-29	4	6	0	Left
I-720	3	2015-08-31	2016-07-29	4	7	1	Left
I-720	3	2015-08-31	2016-07-29	4	8	1	Left
I-720	3	2015-08-31	2016-07-29	4	9	1	Right
I-720	3	2015-08-31	2016-07-29	4	10	1	Left
I-720	3	2015-08-31	2016-08-12	5	1	0	Left
I-720	3	2015-08-31	2016-08-12	5	2	1	Right
I-720	3	2015-08-31	2016-08-12	5	3	1	Left
I-720	3	2015-08-31	2016-08-12	5	4	1	Left
I-720	3	2015-08-31	2016-08-12	5	5	0	Left
I-720	3	2015-08-31	2016-08-12	5	6	0	Left
I-720	3	2015-08-31	2016-08-12	5	7	1	Left
I-720	3	2015-08-31	2016-08-12	5	8	0	Right
I-720	3	2015-08-31	2016-08-12	5	9	0	Left
I-720	3	2015-08-31	2016-08-12	5	10	1	Left
I-720	3	2015-08-31	2016-08-23	6	1	0	Left
I-720	3	2015-08-31	2016-08-23	6	2	0	Left
I-720	3	2015-08-31	2016-08-23	6	3	1	Left
I-720	3	2015-08-31	2016-08-23	6	4	1	Left
I-720	3	2015-08-31	2016-08-23	6	5	0	Left
I-720	3	2015-08-31	2016-08-23	6	6	0	Left
I-720	3	2015-08-31	2016-08-23	6	7	1	Left
I-720	3	2015-08-31	2016-08-23	6	8	1	Left
I-720	3	2015-08-31	2016-08-23	6	9	0	Left
I-720	3	2015-08-31	2016-08-23	6	10	1	Left
I-720	3	2015-08-31	2016-09-06	7	1	0	Left
I-720	3	2015-08-31	2016-09-06	7	2	0	Left
I-720	3	2015-08-31	2016-09-06	7	3	1	Left
I-720	3	2015-08-31	2016-09-06	7	4	1	Left
I-720	3	2015-08-31	2016-09-06	7	5	0	Left
I-720	3	2015-08-31	2016-09-06	7	6	0	Left
I-720	3	2015-08-31	2016-09-06	7	7	1	Left
I-720	3	2015-08-31	2016-09-06	7	8	1	Left
I-720	3	2015-08-31	2016-09-06	7	9	0	Left
I-720	3	2015-08-31	2016-09-06	7	10	1	Left
I-720	3	2015-08-31	2016-09-20	8	1	0	Left
I-720	3	2015-08-31	2016-09-20	8	2	0	Left
I-720	3	2015-08-31	2016-09-20	8	3	1	Left
I-720	3	2015-08-31	2016-09-20	8	4	1	Left
I-720	3	2015-08-31	2016-09-20	8	5	0	Left
I-720	3	2015-08-31	2016-09-20	8	6	0	Left
I-720	3	2015-08-31	2016-09-20	8	7	1	Left
I-720	3	2015-08-31	2016-09-20	8	8	1	Left
I-720	3	2015-08-31	2016-09-20	8	9	0	Left
I-720	3	2015-08-31	2016-09-20	8	10	1	Left
I-720	3	2015-08-31	2016-10-03	9	1	0	Left
I-720	3	2015-08-31	2016-10-03	9	2	0	Left
I-720	3	2015-08-31	2016-10-03	9	3	1	Left
I-720	3	2015-08-31	2016-10-03	9	4	1	Left
I-720	3	2015-08-31	2016-10-03	9	5	0	Left
I-720	3	2015-08-31	2016-10-03	9	6	0	Left
I-720	3	2015-08-31	2016-10-03	9	7	1	Left
I-720	3	2015-08-31	2016-10-03	9	8	1	Left
I-720	3	2015-08-31	2016-10-03	9	9	0	Left
I-720	3	2015-08-31	2016-10-03	9	10	1	Left
I-720	3	2015-08-31	2016-10-18	10	1	0	Left
I-720	3	2015-08-31	2016-10-18	10	2	0	Left
I-720	3	2015-08-31	2016-10-18	10	3	1	Left
I-720	3	2015-08-31	2016-10-18	10	4	1	Left
I-720	3	2015-08-31	2016-10-18	10	5	0	Left
I-720	3	2015-08-31	2016-10-18	10	6	0	Left
I-720	3	2015-08-31	2016-10-18	10	7	1	Left
I-720	3	2015-08-31	2016-10-18	10	8	1	Left
I-720	3	2015-08-31	2016-10-18	10	9	0	Left
I-720	3	2015-08-31	2016-10-18	10	10	1	Left
I-720	3	2015-08-31	2016-11-01	11	1	0	Left
I-720	3	2015-08-31	2016-11-01	11	2	0	Left
I-720	3	2015-08-31	2016-11-01	11	3	1	Left
I-720	3	2015-08-31	2016-11-01	11	4	1	Left
I-720	3	2015-08-31	2016-11-01	11	5	0	Left
I-720	3	2015-08-31	2016-11-01	11	6	0	Left
I-720	3	2015-08-31	2016-11-01	11	7	1	Left
I-720	3	2015-08-31	2016-11-01	11	8	1	Left
I-720	3	2015-08-31	2016-11-01	11	9	0	Left
I-720	3	2015-08-31	2016-11-01	11	10	1	Left
I-720	3	2015-08-31	2016-11-15	12	1	1	Right
I-720	3	2015-08-31	2016-11-15	12	2	0	Left
I-720	3	2015-08-31	2016-11-15	12	3	1	Left
I-720	3	2015-08-31	2016-11-15	12	4	1	Left
I-720	3	2015-08-31	2016-11-15	12	5	0	Left
I-720	3	2015-08-31	2016-11-15	12	6	1	Right
I-720	3	2015-08-31	2016-11-15	12	7	1	Left
I-720	3	2015-08-31	2016-11-15	12	8	1	Left
I-720	3	2015-08-31	2016-11-15	12	9	0	Left
I-720	3	2015-08-31	2016-11-15	12	10	1	Left
I-720	3	2015-08-31	2016-11-28	13	1	0	Left
I-720	3	2015-08-31	2016-11-28	13	2	0	Left
I-720	3	2015-08-31	2016-11-28	13	3	1	Left
I-720	3	2015-08-31	2016-11-28	13	4	1	Left
I-720	3	2015-08-31	2016-11-28	13	5	0	Left
I-720	3	2015-08-31	2016-11-28	13	6	0	Left
I-720	3	2015-08-31	2016-11-28	13	7	1	Left
I-720	3	2015-08-31	2016-11-28	13	8	1	Left
I-720	3	2015-08-31	2016-11-28	13	9	0	Left
I-720	3	2015-08-31	2016-11-28	13	10	1	Left
I-720	3	2015-08-31	2016-12-12	14	1	0	Left
I-720	3	2015-08-31	2016-12-12	14	2	0	Left
I-720	3	2015-08-31	2016-12-12	14	3	1	Left
I-720	3	2015-08-31	2016-12-12	14	4	1	Left
I-720	3	2015-08-31	2016-12-12	14	5	0	Left
I-720	3	2015-08-31	2016-12-12	14	6	0	Left
I-720	3	2015-08-31	2016-12-12	14	7	1	Left
I-720	3	2015-08-31	2016-12-12	14	8	1	Left
I-720	3	2015-08-31	2016-12-12	14	9	0	Left
I-720	3	2015-08-31	2016-12-12	14	10	1	Left
I-720	3	2015-08-31	2016-12-26	15	1	0	Left
I-720	3	2015-08-31	2016-12-26	15	2	0	Left
I-720	3	2015-08-31	2016-12-26	15	3	1	Left
I-720	3	2015-08-31	2016-12-26	15	4	1	Left
I-720	3	2015-08-31	2016-12-26	15	5	0	Left
I-720	3	2015-08-31	2016-12-26	15	6	0	Right
I-720	3	2015-08-31	2016-12-26	15	7	1	Left
I-720	3	2015-08-31	2016-12-26	15	8	1	Left
I-720	3	2015-08-31	2016-12-26	15	9	0	Left
I-720	3	2015-08-31	2016-12-26	15	10	1	Left
I-720	3	2015-08-31	2017-01-09	16	1	0	Left
I-720	3	2015-08-31	2017-01-09	16	2	0	Left
I-720	3	2015-08-31	2017-01-09	16	3	1	Left
I-720	3	2015-08-31	2017-01-09	16	4	1	Left
I-720	3	2015-08-31	2017-01-09	16	5	0	Left
I-720	3	2015-08-31	2017-01-09	16	6	0	Left
I-720	3	2015-08-31	2017-01-09	16	7	1	Left
I-720	3	2015-08-31	2017-01-09	16	8	1	Left
I-720	3	2015-08-31	2017-01-09	16	9	0	Left
I-720	3	2015-08-31	2017-01-09	16	10	1	Left
I-720	3	2015-08-31	2017-01-17	17	1	0	Left
I-720	3	2015-08-31	2017-01-17	17	2	0	Left
I-720	3	2015-08-31	2017-01-17	17	3	1	Left
I-720	3	2015-08-31	2017-01-17	17	4	1	Left
I-720	3	2015-08-31	2017-01-17	17	5	0	Left
I-720	3	2015-08-31	2017-01-17	17	6	0	Left
I-720	3	2015-08-31	2017-01-17	17	7	1	Left
I-720	3	2015-08-31	2017-01-17	17	8	1	Left
I-720	3	2015-08-31	2017-01-17	17	9	0	Left
I-720	3	2015-08-31	2017-01-17	17	10	1	Left
I-720	3	2015-08-31	2017-01-30	18	1	0	Left
I-720	3	2015-08-31	2017-01-30	18	2	0	Left
I-720	3	2015-08-31	2017-01-30	18	3	1	Left
I-720	3	2015-08-31	2017-01-30	18	4	1	Left
I-720	3	2015-08-31	2017-01-30	18	5	0	Left
I-720	3	2015-08-31	2017-01-30	18	6	0	Left
I-720	3	2015-08-31	2017-01-30	18	7	1	Left
I-720	3	2015-08-31	2017-01-30	18	8	1	Left
I-720	3	2015-08-31	2017-01-30	18	9	0	Left
I-720	3	2015-08-31	2017-01-30	18	10	1	Left
I-720	3	2015-08-31	2017-02-07	19	1	0	Left
I-720	3	2015-08-31	2017-02-07	19	2	0	Left
I-720	3	2015-08-31	2017-02-07	19	3	1	Left
I-720	3	2015-08-31	2017-02-07	19	4	1	Left
I-720	3	2015-08-31	2017-02-07	19	5	0	Left
I-720	3	2015-08-31	2017-02-07	19	6	0	Left
I-720	3	2015-08-31	2017-02-07	19	7	1	Left
I-720	3	2015-08-31	2017-02-07	19	8	1	Left
I-720	3	2015-08-31	2017-02-07	19	9	0	Left
I-720	3	2015-08-31	2017-02-07	19	10	1	Left
I-722	1	2015-08-31	2016-06-15	1	1	0	Left
I-722	1	2015-08-31	2016-06-15	1	2	0	Left
I-722	1	2015-08-31	2016-06-15	1	3	0	Right
I-722	1	2015-08-31	2016-06-15	1	4	0	Right
I-722	1	2015-08-31	2016-06-15	1	5	0	Left
I-722	1	2015-08-31	2016-06-15	1	6	0	Left
I-722	1	2015-08-31	2016-06-15	1	7	1	Left
I-722	1	2015-08-31	2016-06-15	1	8	1	Left
I-722	1	2015-08-31	2016-06-15	1	9	0	Left
I-722	1	2015-08-31	2016-06-15	1	10	1	Left
I-722	1	2015-08-31	2016-07-01	2	1	0	Left
I-722	1	2015-08-31	2016-07-01	2	2	0	Left
I-722	1	2015-08-31	2016-07-01	2	3	1	Left
I-722	1	2015-08-31	2016-07-01	2	4	1	Left
I-722	1	2015-08-31	2016-07-01	2	5	0	Left
I-722	1	2015-08-31	2016-07-01	2	6	0	Left
I-722	1	2015-08-31	2016-07-01	2	7	1	Left
I-722	1	2015-08-31	2016-07-01	2	8	1	Left
I-722	1	2015-08-31	2016-07-01	2	9	0	Left
I-722	1	2015-08-31	2016-07-01	2	10	1	Left
I-722	1	2015-08-31	2016-07-15	3	1	0	Left
I-722	1	2015-08-31	2016-07-15	3	2	0	Left
I-722	1	2015-08-31	2016-07-15	3	3	0	Right
I-722	1	2015-08-31	2016-07-15	3	4	1	Left
I-722	1	2015-08-31	2016-07-15	3	5	0	Left
I-722	1	2015-08-31	2016-07-15	3	6	1	Right
I-722	1	2015-08-31	2016-07-15	3	7	0	Left
I-722	1	2015-08-31	2016-07-15	3	8	1	Right
I-722	1	2015-08-31	2016-07-15	3	9	0	Left
I-722	1	2015-08-31	2016-07-15	3	10	1	Left
I-722	1	2015-08-31	2016-07-29	4	1	0	Left
I-722	1	2015-08-31	2016-07-29	4	2	1	Right
I-722	1	2015-08-31	2016-07-29	4	3	1	Left
I-722	1	2015-08-31	2016-07-29	4	4	1	Left
I-722	1	2015-08-31	2016-07-29	4	5	0	Left
I-722	1	2015-08-31	2016-07-29	4	6	0	Left
I-722	1	2015-08-31	2016-07-29	4	7	1	Left
I-722	1	2015-08-31	2016-07-29	4	8	1	Left
I-722	1	2015-08-31	2016-07-29	4	9	0	Left
I-722	1	2015-08-31	2016-07-29	4	10	1	Left
I-722	1	2015-08-31	2016-08-12	5	1	0	Left
I-722	1	2015-08-31	2016-08-12	5	2	0	Left
I-722	1	2015-08-31	2016-08-12	5	3	0	Right
I-722	1	2015-08-31	2016-08-12	5	4	0	Right
I-722	1	2015-08-31	2016-08-12	5	5	0	Left
I-722	1	2015-08-31	2016-08-12	5	6	1	Right
I-722	1	2015-08-31	2016-08-12	5	7	0	Right
I-722	1	2015-08-31	2016-08-12	5	8	0	Right
I-722	1	2015-08-31	2016-08-12	5	9	1	Right
I-722	1	2015-08-31	2016-08-12	5	10	1	Left
I-722	1	2015-08-31	2016-08-23	6	1	0	Left
I-722	1	2015-08-31	2016-08-23	6	2	0	Left
I-722	1	2015-08-31	2016-08-23	6	3	1	Left
I-722	1	2015-08-31	2016-08-23	6	4	1	Left
I-722	1	2015-08-31	2016-08-23	6	5	0	Left
I-722	1	2015-08-31	2016-08-23	6	6	0	Left
I-722	1	2015-08-31	2016-08-23	6	7	1	Left
I-722	1	2015-08-31	2016-08-23	6	8	1	Left
I-722	1	2015-08-31	2016-08-23	6	9	0	Left
I-722	1	2015-08-31	2016-08-23	6	10	1	Left
I-722	1	2015-08-31	2016-09-06	7	1	0	Left
I-722	1	2015-08-31	2016-09-06	7	2	0	Left
I-722	1	2015-08-31	2016-09-06	7	3	1	Left
I-722	1	2015-08-31	2016-09-06	7	4	1	Left
I-722	1	2015-08-31	2016-09-06	7	5	0	Left
I-722	1	2015-08-31	2016-09-06	7	6	0	Left
I-722	1	2015-08-31	2016-09-06	7	7	1	Left
I-722	1	2015-08-31	2016-09-06	7	8	1	Left
I-722	1	2015-08-31	2016-09-06	7	9	1	Right
I-722	1	2015-08-31	2016-09-06	7	10	1	Left
I-722	1	2015-08-31	2016-09-20	8	1	0	Left
I-722	1	2015-08-31	2016-09-20	8	2	0	Left
I-722	1	2015-08-31	2016-09-20	8	3	1	Left
I-722	1	2015-08-31	2016-09-20	8	4	1	Left
I-722	1	2015-08-31	2016-09-20	8	5	0	Left
I-722	1	2015-08-31	2016-09-20	8	6	0	Left
I-722	1	2015-08-31	2016-09-20	8	7	1	Left
I-722	1	2015-08-31	2016-09-20	8	8	1	Left
I-722	1	2015-08-31	2016-09-20	8	9	0	Left
I-722	1	2015-08-31	2016-09-20	8	10	1	Left
I-722	1	2015-08-31	2016-10-03	9	1	0	Left
I-722	1	2015-08-31	2016-10-03	9	2	0	Left
I-722	1	2015-08-31	2016-10-03	9	3	1	Left
I-722	1	2015-08-31	2016-10-03	9	4	1	Left
I-722	1	2015-08-31	2016-10-03	9	5	0	Left
I-722	1	2015-08-31	2016-10-03	9	6	0	Left
I-722	1	2015-08-31	2016-10-03	9	7	1	Left
I-722	1	2015-08-31	2016-10-03	9	8	1	Left
I-722	1	2015-08-31	2016-10-03	9	9	0	Left
I-722	1	2015-08-31	2016-10-03	9	10	1	Left
I-722	1	2015-08-31	2016-10-18	10	1	0	Left
I-722	1	2015-08-31	2016-10-18	10	2	0	Left
I-722	1	2015-08-31	2016-10-18	10	3	1	Left
I-722	1	2015-08-31	2016-10-18	10	4	1	Left
I-722	1	2015-08-31	2016-10-18	10	5	0	Right
I-722	1	2015-08-31	2016-10-18	10	6	1	Left
I-722	1	2015-08-31	2016-10-18	10	7	1	Left
I-722	1	2015-08-31	2016-10-18	10	8	1	Left
I-722	1	2015-08-31	2016-10-18	10	9	0	Left
I-722	1	2015-08-31	2016-10-18	10	10	1	Left
I-722	1	2015-08-31	2016-11-01	11	1	0	Left
I-722	1	2015-08-31	2016-11-01	11	2	1	Left
I-722	1	2015-08-31	2016-11-01	11	3	1	Left
I-722	1	2015-08-31	2016-11-01	11	4	1	Left
I-722	1	2015-08-31	2016-11-01	11	5	1	Right
I-722	1	2015-08-31	2016-11-01	11	6	0	Left
I-722	1	2015-08-31	2016-11-01	11	7	1	Left
I-722	1	2015-08-31	2016-11-01	11	8	1	Left
I-722	1	2015-08-31	2016-11-01	11	9	1	Left
I-722	1	2015-08-31	2016-11-01	11	10	1	Left
I-722	1	2015-08-31	2016-11-15	12	1	1	Right
I-722	1	2015-08-31	2016-11-15	12	2	1	Right
I-722	1	2015-08-31	2016-11-15	12	3	1	Left
I-722	1	2015-08-31	2016-11-15	12	4	1	Left
I-722	1	2015-08-31	2016-11-15	12	5	0	Left
I-722	1	2015-08-31	2016-11-15	12	6	1	Right
I-722	1	2015-08-31	2016-11-15	12	7	1	Left
I-722	1	2015-08-31	2016-11-15	12	8	1	Left
I-722	1	2015-08-31	2016-11-15	12	9	1	Right
I-722	1	2015-08-31	2016-11-15	12	10	1	Left
I-725	3	2015-08-31	2016-06-01	1	1	0	Left
I-725	3	2015-08-31	2016-06-01	1	2	0	Left
I-725	3	2015-08-31	2016-06-01	1	3	0	Right
I-725	3	2015-08-31	2016-06-01	1	4	0	Right
I-725	3	2015-08-31	2016-06-01	1	5	1	Right
I-725	3	2015-08-31	2016-06-01	1	6	0	Left
I-725	3	2015-08-31	2016-06-01	1	7	0	Right
I-725	3	2015-08-31	2016-06-01	1	8	0	Right
I-725	3	2015-08-31	2016-06-01	1	9	0	Left
I-725	3	2015-08-31	2016-06-01	1	10	0	Right
I-725	3	2015-08-31	2016-06-15	2	1	0	Left
I-725	3	2015-08-31	2016-06-15	2	2	0	Left
I-725	3	2015-08-31	2016-06-15	2	3	0	Right
I-725	3	2015-08-31	2016-06-15	2	4	0	Right
I-725	3	2015-08-31	2016-06-15	2	5	1	Right
I-725	3	2015-08-31	2016-06-15	2	6	0	Left
I-725	3	2015-08-31	2016-06-15	2	7	0	Right
I-725	3	2015-08-31	2016-06-15	2	8	0	Right
I-725	3	2015-08-31	2016-06-15	2	9	0	Left
I-725	3	2015-08-31	2016-06-15	2	10	0	Right
I-725	3	2015-08-31	2016-07-01	3	1	1	Right
I-725	3	2015-08-31	2016-07-01	3	2	0	Left
I-725	3	2015-08-31	2016-07-01	3	3	0	Right
I-725	3	2015-08-31	2016-07-01	3	4	0	Right
I-725	3	2015-08-31	2016-07-01	3	5	1	Right
I-725	3	2015-08-31	2016-07-01	3	6	1	Right
I-725	3	2015-08-31	2016-07-01	3	7	0	Right
I-725	3	2015-08-31	2016-07-01	3	8	0	Right
I-725	3	2015-08-31	2016-07-01	3	9	1	Right
I-725	3	2015-08-31	2016-07-01	3	10	0	Right
I-725	3	2015-08-31	2016-07-15	4	1	0	Right
I-725	3	2015-08-31	2016-07-15	4	2	0	Right
I-725	3	2015-08-31	2016-07-15	4	3	1	Right
I-725	3	2015-08-31	2016-07-15	4	4	1	Right
I-725	3	2015-08-31	2016-07-15	4	5	0	Right
I-725	3	2015-08-31	2016-07-15	4	6	0	Right
I-725	3	2015-08-31	2016-07-15	4	7	1	Right
I-725	3	2015-08-31	2016-07-15	4	8	1	Right
I-725	3	2015-08-31	2016-07-15	4	9	0	Right
I-725	3	2015-08-31	2016-07-15	4	10	0	Left
I-725	3	2015-08-31	2016-07-29	5	1	1	Right
I-725	3	2015-08-31	2016-07-29	5	2	1	Right
I-725	3	2015-08-31	2016-07-29	5	3	0	Right
I-725	3	2015-08-31	2016-07-29	5	4	1	Left
I-725	3	2015-08-31	2016-07-29	5	5	1	Right
I-725	3	2015-08-31	2016-07-29	5	6	1	Right
I-725	3	2015-08-31	2016-07-29	5	7	0	Right
I-725	3	2015-08-31	2016-07-29	5	8	0	Right
I-725	3	2015-08-31	2016-07-29	5	9	1	Right
I-725	3	2015-08-31	2016-07-29	5	10	1	Left
I-725	3	2015-08-31	2016-08-06	6	1	1	Right
I-725	3	2015-08-31	2016-08-06	6	2	0	Left
I-725	3	2015-08-31	2016-08-06	6	3	0	Right
I-725	3	2015-08-31	2016-08-06	6	4	0	Right
I-725	3	2015-08-31	2016-08-06	6	5	1	Right
I-725	3	2015-08-31	2016-08-06	6	6	1	Right
I-725	3	2015-08-31	2016-08-06	6	7	1	Left
I-725	3	2015-08-31	2016-08-06	6	8	0	Right
I-725	3	2015-08-31	2016-08-06	6	9	1	Right
I-725	3	2015-08-31	2016-08-06	6	10	0	Right

## Sheet: Att Oddity
Subject	Group (1=normal; 2=affected treated; 3=affected untreated)	DOB	Date	Session	Trial	Choice (0=incorrect; 1=correct; NR=no response)	Test Version (2-short, 3-long)
680	3	2015-05-13	2016-09-06	Acquisition 1	1	1	2
680	3	2015-05-13	2016-09-06	Acquisition 1	2	1	2
680	3	2015-05-13	2016-09-06	Acquisition 1	3	1	2
680	3	2015-05-13	2016-09-06	Acquisition 1	4	0	2
680	3	2015-05-13	2016-09-06	Acquisition 1	5	0	2
680	3	2015-05-13	2016-09-06	Acquisition 1	6	1	2
680	3	2015-05-13	2016-09-06	Acquisition 1	7	1	2
680	3	2015-05-13	2016-09-06	Acquisition 1	8	1	2
680	3	2015-05-13	2016-09-06	Acquisition 1	9	0	2
680	3	2015-05-13	2016-09-06	Acquisition 1	10	1	2
680	3	2015-05-13	2016-09-06	Acquisition 1	11	1	2
680	3	2015-05-13	2016-09-06	Acquisition 1	12	1	2
680	3	2015-05-13	2016-09-19	Acquisition 2	1	1	2
680	3	2015-05-13	2016-09-19	Acquisition 2	2	1	2
680	3	2015-05-13	2016-09-19	Acquisition 2	3	0	2
680	3	2015-05-13	2016-09-19	Acquisition 2	4	0	2
680	3	2015-05-13	2016-09-19	Acquisition 2	5	1	2
680	3	2015-05-13	2016-09-19	Acquisition 2	6	1	2
680	3	2015-05-13	2016-09-19	Acquisition 2	7	1	2
680	3	2015-05-13	2016-09-19	Acquisition 2	8	1	2
680	3	2015-05-13	2016-09-19	Acquisition 2	9	0	2
680	3	2015-05-13	2016-09-19	Acquisition 2	10	1	2
680	3	2015-05-13	2016-09-19	Acquisition 2	11	0	2
680	3	2015-05-13	2016-09-19	Acquisition 2	12	0	2
680	3	2015-05-13	2016-10-03	Acquisition 3	1	1	2
680	3	2015-05-13	2016-10-03	Acquisition 3	2	1	2
680	3	2015-05-13	2016-10-03	Acquisition 3	3	1	2
680	3	2015-05-13	2016-10-03	Acquisition 3	4	0	2
680	3	2015-05-13	2016-10-03	Acquisition 3	5	1	2
680	3	2015-05-13	2016-10-03	Acquisition 3	6	1	2
680	3	2015-05-13	2016-10-03	Acquisition 3	7	0	2
680	3	2015-05-13	2016-10-03	Acquisition 3	8	1	2
680	3	2015-05-13	2016-10-03	Acquisition 3	9	1	2
680	3	2015-05-13	2016-10-03	Acquisition 3	10	0	2
680	3	2015-05-13	2016-10-03	Acquisition 3	11	1	2
680	3	2015-05-13	2016-10-03	Acquisition 3	12	1	2
680	3	2015-05-13	2016-10-17	Acquisition 4	1	1	2
680	3	2015-05-13	2016-10-17	Acquisition 4	2	1	2
680	3	2015-05-13	2016-10-17	Acquisition 4	3	1	2
680	3	2015-05-13	2016-10-17	Acquisition 4	4	1	2
680	3	2015-05-13	2016-10-17	Acquisition 4	5	0	2
680	3	2015-05-13	2016-10-17	Acquisition 4	6	0	2
680	3	2015-05-13	2016-10-17	Acquisition 4	7	1	2
680	3	2015-05-13	2016-10-17	Acquisition 4	8	0	2
680	3	2015-05-13	2016-10-17	Acquisition 4	9	1	2
680	3	2015-05-13	2016-10-17	Acquisition 4	10	1	2
680	3	2015-05-13	2016-10-17	Acquisition 4	11	0	2
680	3	2015-05-13	2016-10-17	Acquisition 4	12	1	2
680	3	2015-05-13	2016-11-01	Acquisition 5	1	1	2
680	3	2015-05-13	2016-11-01	Acquisition 5	2	1	2
680	3	2015-05-13	2016-11-01	Acquisition 5	3	1	2
680	3	2015-05-13	2016-11-01	Acquisition 5	4	0	2
680	3	2015-05-13	2016-11-01	Acquisition 5	5	1	2
680	3	2015-05-13	2016-11-01	Acquisition 5	6	1	2
680	3	2015-05-13	2016-11-01	Acquisition 5	7	0	2
680	3	2015-05-13	2016-11-01	Acquisition 5	8	1	2
680	3	2015-05-13	2016-11-01	Acquisition 5	9	0	2
680	3	2015-05-13	2016-11-01	Acquisition 5	10	0	2
680	3	2015-05-13	2016-11-01	Acquisition 5	11	1	2
680	3	2015-05-13	2016-11-01	Acquisition 5	12	1	2
687	2	2015-05-20	2016-10-17	Acquisition 1	1	1	2
687	2	2015-05-20	2016-10-17	Acquisition 1	2	1	2
687	2	2015-05-20	2016-10-17	Acquisition 1	3	1	2
687	2	2015-05-20	2016-10-17	Acquisition 1	4	1	2
687	2	2015-05-20	2016-10-17	Acquisition 1	5	1	2
687	2	2015-05-20	2016-10-17	Acquisition 1	6	0	2
687	2	2015-05-20	2016-10-17	Acquisition 1	7	1	2
687	2	2015-05-20	2016-10-17	Acquisition 1	8	1	2
687	2	2015-05-20	2016-10-17	Acquisition 1	9	1	2
687	2	2015-05-20	2016-10-17	Acquisition 1	10	0	2
687	2	2015-05-20	2016-10-17	Acquisition 1	11	1	2
687	2	2015-05-20	2016-10-17	Acquisition 1	12	1	2
687	2	2015-05-20	2016-11-01	1	1	1	2
687	2	2015-05-20	2016-11-01	1	2	1	2
687	2	2015-05-20	2016-11-01	1	3	1	2
687	2	2015-05-20	2016-11-01	1	4	1	2
687	2	2015-05-20	2016-11-01	1	5	0	2
687	2	2015-05-20	2016-11-01	1	6	1	2
687	2	2015-05-20	2016-11-01	1	7	1	2
687	2	2015-05-20	2016-11-01	1	8	1	2
687	2	2015-05-20	2016-11-01	1	9	1	2
687	2	2015-05-20	2016-11-01	1	10	1	2
687	2	2015-05-20	2016-11-01	1	11	1	2
687	2	2015-05-20	2016-11-01	1	12	1	2
687	2	2015-05-20	2016-11-15	2	1	1	2
687	2	2015-05-20	2016-11-15	2	2	1	2
687	2	2015-05-20	2016-11-15	2	3	1	2
687	2	2015-05-20	2016-11-15	2	4	1	2
687	2	2015-05-20	2016-11-15	2	5	0	2
687	2	2015-05-20	2016-11-15	2	6	1	2
687	2	2015-05-20	2016-11-15	2	7	1	2
687	2	2015-05-20	2016-11-15	2	8	1	2
687	2	2015-05-20	2016-11-15	2	9	1	2
687	2	2015-05-20	2016-11-15	2	10	1	2
687	2	2015-05-20	2016-11-15	2	11	1	2
687	2	2015-05-20	2016-11-15	2	12	1	2
687	2	2015-05-20	2016-11-28	3	1	1	2
687	2	2015-05-20	2016-11-28	3	2	1	2
687	2	2015-05-20	2016-11-28	3	3	1	2
687	2	2015-05-20	2016-11-28	3	4	1	2
687	2	2015-05-20	2016-11-28	3	5	1	2
687	2	2015-05-20	2016-11-28	3	6	0	2
687	2	2015-05-20	2016-11-28	3	7	1	2
687	2	2015-05-20	2016-11-28	3	8	1	2
687	2	2015-05-20	2016-11-28	3	9	1	2
687	2	2015-05-20	2016-11-28	3	10	1	2
687	2	2015-05-20	2016-11-28	3	11	1	2
687	2	2015-05-20	2016-11-28	3	12	1	2
687	2	2015-05-20	2016-12-14	4	1	1	2
687	2	2015-05-20	2016-12-14	4	2	1	2
687	2	2015-05-20	2016-12-14	4	3	1	2
687	2	2015-05-20	2016-12-14	4	4	1	2
687	2	2015-05-20	2016-12-14	4	5	1	2
687	2	2015-05-20	2016-12-14	4	6	1	2
687	2	2015-05-20	2016-12-14	4	7	1	2
687	2	2015-05-20	2016-12-14	4	8	1	2
687	2	2015-05-20	2016-12-14	4	9	1	2
687	2	2015-05-20	2016-12-14	4	10	1	2
687	2	2015-05-20	2016-12-14	4	11	1	2
687	2	2015-05-20	2016-12-14	4	12	1	2
687	2	2015-05-20	2016-12-28	5	1	1	2
687	2	2015-05-20	2016-12-28	5	2	1	2
687	2	2015-05-20	2016-12-28	5	3	1	2
687	2	2015-05-20	2016-12-28	5	4	1	2
687	2	2015-05-20	2016-12-28	5	5	1	2
687	2	2015-05-20	2016-12-28	5	6	1	2
687	2	2015-05-20	2016-12-28	5	7	1	2
687	2	2015-05-20	2016-12-28	5	8	1	2
687	2	2015-05-20	2016-12-28	5	9	1	2
687	2	2015-05-20	2016-12-28	5	10	1	2
687	2	2015-05-20	2016-12-28	5	11	1	2
687	2	2015-05-20	2016-12-28	5	12	1	2
687	2	2015-05-20	2017-01-10	6	1	1	2
687	2	2015-05-20	2017-01-10	6	2	1	2
687	2	2015-05-20	2017-01-10	6	3	1	2
687	2	2015-05-20	2017-01-10	6	4	1	2
687	2	2015-05-20	2017-01-10	6	5	1	2
687	2	2015-05-20	2017-01-10	6	6	1	2
687	2	2015-05-20	2017-01-10	6	7	1	2
687	2	2015-05-20	2017-01-10	6	8	1	2
687	2	2015-05-20	2017-01-10	6	9	1	2
687	2	2015-05-20	2017-01-10	6	10	1	2
687	2	2015-05-20	2017-01-10	6	11	1	2
687	2	2015-05-20	2017-01-10	6	12	1	2
687	2	2015-05-20	2017-01-24	7	1	1	2
687	2	2015-05-20	2017-01-24	7	2	1	2
687	2	2015-05-20	2017-01-24	7	3	1	2
687	2	2015-05-20	2017-01-24	7	4	1	2
687	2	2015-05-20	2017-01-24	7	5	1	2
687	2	2015-05-20	2017-01-24	7	6	0	2
687	2	2015-05-20	2017-01-24	7	7	1	2
687	2	2015-05-20	2017-01-24	7	8	1	2
687	2	2015-05-20	2017-01-24	7	9	1	2
687	2	2015-05-20	2017-01-24	7	10	1	2
687	2	2015-05-20	2017-01-24	7	11	1	2
687	2	2015-05-20	2017-01-24	7	12	1	2
687	2	2015-05-20	2017-02-01	8	1	1	2
687	2	2015-05-20	2017-02-01	8	2	1	2
687	2	2015-05-20	2017-02-01	8	3	1	2
687	2	2015-05-20	2017-02-01	8	4	1	2
687	2	2015-05-20	2017-02-01	8	5	0	2
687	2	2015-05-20	2017-02-01	8	6	1	2
687	2	2015-05-20	2017-02-01	8	7	1	2
687	2	2015-05-20	2017-02-01	8	8	1	2
687	2	2015-05-20	2017-02-01	8	9	0	2
687	2	2015-05-20	2017-02-01	8	10	1	2
687	2	2015-05-20	2017-02-01	8	11	1	2
687	2	2015-05-20	2017-02-01	8	12	1	2
691	2	2015-05-20	2016-09-19	Acquisition 1	1	1	2
691	2	2015-05-20	2016-09-19	Acquisition 1	2	1	2
691	2	2015-05-20	2016-09-19	Acquisition 1	3	0	2
691	2	2015-05-20	2016-09-19	Acquisition 1	4	0	2
691	2	2015-05-20	2016-09-19	Acquisition 1	5	1	2
691	2	2015-05-20	2016-09-19	Acquisition 1	6	1	2
691	2	2015-05-20	2016-09-19	Acquisition 1	7	1	2
691	2	2015-05-20	2016-09-19	Acquisition 1	8	1	2
691	2	2015-05-20	2016-09-19	Acquisition 1	9	1	2
691	2	2015-05-20	2016-09-19	Acquisition 1	10	1	2
691	2	2015-05-20	2016-09-19	Acquisition 1	11	1	2
691	2	2015-05-20	2016-09-19	Acquisition 1	12	1	2
691	2	2015-05-20	2016-10-03	1	1	1	2
691	2	2015-05-20	2016-10-03	1	2	1	2
691	2	2015-05-20	2016-10-03	1	3	1	2
691	2	2015-05-20	2016-10-03	1	4	1	2
691	2	2015-05-20	2016-10-03	1	5	0	2
691	2	2015-05-20	2016-10-03	1	6	1	2
691	2	2015-05-20	2016-10-03	1	7	1	2
691	2	2015-05-20	2016-10-03	1	8	1	2
691	2	2015-05-20	2016-10-03	1	9	0	2
691	2	2015-05-20	2016-10-03	1	10	1	2
691	2	2015-05-20	2016-10-03	1	11	1	2
691	2	2015-05-20	2016-10-03	1	12	1	2
691	2	2015-05-20	2016-10-17	2	1	1	2
691	2	2015-05-20	2016-10-17	2	2	1	2
691	2	2015-05-20	2016-10-17	2	3	1	2
691	2	2015-05-20	2016-10-17	2	4	1	2
691	2	2015-05-20	2016-10-17	2	5	0	2
691	2	2015-05-20	2016-10-17	2	6	1	2
691	2	2015-05-20	2016-10-17	2	7	1	2
691	2	2015-05-20	2016-10-17	2	8	1	2
691	2	2015-05-20	2016-10-17	2	9	0	2
691	2	2015-05-20	2016-10-17	2	10	1	2
691	2	2015-05-20	2016-10-17	2	11	1	2
691	2	2015-05-20	2016-10-17	2	12	1	2
691	2	2015-05-20	2016-11-01	3	1	1	2
691	2	2015-05-20	2016-11-01	3	2	1	2
691	2	2015-05-20	2016-11-01	3	3	1	2
691	2	2015-05-20	2016-11-01	3	4	1	2
691	2	2015-05-20	2016-11-01	3	5	1	2
691	2	2015-05-20	2016-11-01	3	6	1	2
691	2	2015-05-20	2016-11-01	3	7	1	2
691	2	2015-05-20	2016-11-01	3	8	1	2
691	2	2015-05-20	2016-11-01	3	9	0	2
691	2	2015-05-20	2016-11-01	3	10	1	2
691	2	2015-05-20	2016-11-01	3	11	1	2
691	2	2015-05-20	2016-11-01	3	12	1	2
691	2	2015-05-20	2016-11-15	4	1	1	2
691	2	2015-05-20	2016-11-15	4	2	1	2
691	2	2015-05-20	2016-11-15	4	3	1	2
691	2	2015-05-20	2016-11-15	4	4	1	2
691	2	2015-05-20	2016-11-15	4	5	0	2
691	2	2015-05-20	2016-11-15	4	6	1	2
691	2	2015-05-20	2016-11-15	4	7	1	2
691	2	2015-05-20	2016-11-15	4	8	1	2
691	2	2015-05-20	2016-11-15	4	9	1	2
691	2	2015-05-20	2016-11-15	4	10	1	2
691	2	2015-05-20	2016-11-15	4	11	1	2
691	2	2015-05-20	2016-11-15	4	12	1	2
691	2	2015-05-20	2016-11-28	5	1	1	2
691	2	2015-05-20	2016-11-28	5	2	1	2
691	2	2015-05-20	2016-11-28	5	3	1	2
691	2	2015-05-20	2016-11-28	5	4	1	2
691	2	2015-05-20	2016-11-28	5	5	0	2
691	2	2015-05-20	2016-11-28	5	6	0	2
691	2	2015-05-20	2016-11-28	5	7	0	2
691	2	2015-05-20	2016-11-28	5	8	1	2
691	2	2015-05-20	2016-11-28	5	9	0	2
691	2	2015-05-20	2016-11-28	5	10	0	2
691	2	2015-05-20	2016-11-28	5	11	1	2
691	2	2015-05-20	2016-11-28	5	12	1	2
691	2	2015-05-20	2016-12-14	6	1	1	2
691	2	2015-05-20	2016-12-14	6	2	1	2
691	2	2015-05-20	2016-12-14	6	3	1	2
691	2	2015-05-20	2016-12-14	6	4	1	2
691	2	2015-05-20	2016-12-14	6	5	1	2
691	2	2015-05-20	2016-12-14	6	6	0	2
691	2	2015-05-20	2016-12-14	6	7	1	2
691	2	2015-05-20	2016-12-14	6	8	1	2
691	2	2015-05-20	2016-12-14	6	9	0	2
691	2	2015-05-20	2016-12-14	6	10	0	2
691	2	2015-05-20	2016-12-14	6	11	1	2
691	2	2015-05-20	2016-12-14	6	12	1	2
691	2	2015-05-20	2016-12-28	7	1	1	2
691	2	2015-05-20	2016-12-28	7	2	1	2
691	2	2015-05-20	2016-12-28	7	3	1	2
691	2	2015-05-20	2016-12-28	7	4	1	2
691	2	2015-05-20	2016-12-28	7	5	0	2
691	2	2015-05-20	2016-12-28	7	6	1	2
691	2	2015-05-20	2016-12-28	7	7	1	2
691	2	2015-05-20	2016-12-28	7	8	1	2
691	2	2015-05-20	2016-12-28	7	9	0	2
691	2	2015-05-20	2016-12-28	7	10	0	2
691	2	2015-05-20	2016-12-28	7	11	1	2
691	2	2015-05-20	2016-12-28	7	12	1	2
691	2	2015-05-20	2017-01-10	8	1	1	2
691	2	2015-05-20	2017-01-10	8	2	1	2
691	2	2015-05-20	2017-01-10	8	3	1	2
691	2	2015-05-20	2017-01-10	8	4	1	2
691	2	2015-05-20	2017-01-10	8	5	0	2
691	2	2015-05-20	2017-01-10	8	6	0	2
691	2	2015-05-20	2017-01-10	8	7	1	2
691	2	2015-05-20	2017-01-10	8	8	1	2
691	2	2015-05-20	2017-01-10	8	9	0	2
691	2	2015-05-20	2017-01-10	8	10	1	2
691	2	2015-05-20	2017-01-10	8	11	0	2
691	2	2015-05-20	2017-01-10	8	12	0	2
692	2	2015-05-20	2016-11-01	Acquisition 1	1	1	2
692	2	2015-05-20	2016-11-01	Acquisition 1	2	1	2
692	2	2015-05-20	2016-11-01	Acquisition 1	3	1	2
692	2	2015-05-20	2016-11-01	Acquisition 1	4	1	2
692	2	2015-05-20	2016-11-01	Acquisition 1	5	1	2
692	2	2015-05-20	2016-11-01	Acquisition 1	6	0	2
692	2	2015-05-20	2016-11-01	Acquisition 1	7	1	2
692	2	2015-05-20	2016-11-01	Acquisition 1	8	1	2
692	2	2015-05-20	2016-11-01	Acquisition 1	9	1	2
692	2	2015-05-20	2016-11-01	Acquisition 1	10	1	2
692	2	2015-05-20	2016-11-01	Acquisition 1	11	1	2
692	2	2015-05-20	2016-11-01	Acquisition 1	12	1	2
692	2	2015-05-20	2016-11-15	1	1	1	2
692	2	2015-05-20	2016-11-15	1	2	1	2
692	2	2015-05-20	2016-11-15	1	3	1	2
692	2	2015-05-20	2016-11-15	1	4	1	2
692	2	2015-05-20	2016-11-15	1	5	0	2
692	2	2015-05-20	2016-11-15	1	6	1	2
692	2	2015-05-20	2016-11-15	1	7	1	2
692	2	2015-05-20	2016-11-15	1	8	1	2
692	2	2015-05-20	2016-11-15	1	9	0	2
692	2	2015-05-20	2016-11-15	1	10	1	2
692	2	2015-05-20	2016-11-15	1	11	1	2
692	2	2015-05-20	2016-11-15	1	12	1	2
692	2	2015-05-20	2016-11-28	2	1	1	2
692	2	2015-05-20	2016-11-28	2	2	1	2
692	2	2015-05-20	2016-11-28	2	3	1	2
692	2	2015-05-20	2016-11-28	2	4	1	2
692	2	2015-05-20	2016-11-28	2	5	1	2
692	2	2015-05-20	2016-11-28	2	6	1	2
692	2	2015-05-20	2016-11-28	2	7	1	2
692	2	2015-05-20	2016-11-28	2	8	1	2
692	2	2015-05-20	2016-11-28	2	9	1	2
692	2	2015-05-20	2016-11-28	2	10	1	2
692	2	2015-05-20	2016-11-28	2	11	1	2
692	2	2015-05-20	2016-11-28	2	12	1	2
692	2	2015-05-20	2016-12-14	3	1	1	2
692	2	2015-05-20	2016-12-14	3	2	1	2
692	2	2015-05-20	2016-12-14	3	3	1	2
692	2	2015-05-20	2016-12-14	3	4	1	2
692	2	2015-05-20	2016-12-14	3	5	1	2
692	2	2015-05-20	2016-12-14	3	6	1	2
692	2	2015-05-20	2016-12-14	3	7	1	2
692	2	2015-05-20	2016-12-14	3	8	1	2
692	2	2015-05-20	2016-12-14	3	9	0	2
692	2	2015-05-20	2016-12-14	3	10	1	2
692	2	2015-05-20	2016-12-14	3	11	1	2
692	2	2015-05-20	2016-12-14	3	12	1	2
692	2	2015-05-20	2016-12-28	4	1	1	2
692	2	2015-05-20	2016-12-28	4	2	1	2
692	2	2015-05-20	2016-12-28	4	3	1	2
692	2	2015-05-20	2016-12-28	4	4	1	2
692	2	2015-05-20	2016-12-28	4	5	1	2
692	2	2015-05-20	2016-12-28	4	6	1	2
692	2	2015-05-20	2016-12-28	4	7	1	2
692	2	2015-05-20	2016-12-28	4	8	1	2
692	2	2015-05-20	2016-12-28	4	9	1	2
692	2	2015-05-20	2016-12-28	4	10	1	2
692	2	2015-05-20	2016-12-28	4	11	1	2
692	2	2015-05-20	2016-12-28	4	12	1	2
692	2	2015-05-20	2017-01-10	5	1	1	2
692	2	2015-05-20	2017-01-10	5	2	1	2
692	2	2015-05-20	2017-01-10	5	3	1	2
692	2	2015-05-20	2017-01-10	5	4	1	2
692	2	2015-05-20	2017-01-10	5	5	0	2
692	2	2015-05-20	2017-01-10	5	6	0	2
692	2	2015-05-20	2017-01-10	5	7	1	2
692	2	2015-05-20	2017-01-10	5	8	1	2
692	2	2015-05-20	2017-01-10	5	9	0	2
692	2	2015-05-20	2017-01-10	5	10	0	2
692	2	2015-05-20	2017-01-10	5	11	0	2
692	2	2015-05-20	2017-01-10	5	12	0	2
692	2	2015-05-20	2017-01-24	6	1	1	2
692	2	2015-05-20	2017-01-24	6	2	1	2
692	2	2015-05-20	2017-01-24	6	3	1	2
692	2	2015-05-20	2017-01-24	6	4	1	2
692	2	2015-05-20	2017-01-24	6	5	0	2
692	2	2015-05-20	2017-01-24	6	6	0	2
692	2	2015-05-20	2017-01-24	6	7	1	2
692	2	2015-05-20	2017-01-24	6	8	1	2
692	2	2015-05-20	2017-01-24	6	9	0	2
692	2	2015-05-20	2017-01-24	6	10	1	2
692	2	2015-05-20	2017-01-24	6	11	1	2
692	2	2015-05-20	2017-01-24	6	12	1	2
692	2	2015-05-20	2017-02-01	7	1	1	2
692	2	2015-05-20	2017-02-01	7	2	1	2
692	2	2015-05-20	2017-02-01	7	3	1	2
692	2	2015-05-20	2017-02-01	7	4	1	2
692	2	2015-05-20	2017-02-01	7	5	0	2
692	2	2015-05-20	2017-02-01	7	6	0	2
692	2	2015-05-20	2017-02-01	7	7	1	2
692	2	2015-05-20	2017-02-01	7	8	1	2
692	2	2015-05-20	2017-02-01	7	9	0	2
692	2	2015-05-20	2017-02-01	7	10	0	2
692	2	2015-05-20	2017-02-01	7	11	0	2
692	2	2015-05-20	2017-02-01	7	12	1	2
692	2	2015-05-20	2017-02-14	8	1	1	2
692	2	2015-05-20	2017-02-14	8	2	1	2
692	2	2015-05-20	2017-02-14	8	3	1	2
692	2	2015-05-20	2017-02-14	8	4	1	2
692	2	2015-05-20	2017-02-14	8	5	1	2
692	2	2015-05-20	2017-02-14	8	6	1	2
692	2	2015-05-20	2017-02-14	8	7	1	2
692	2	2015-05-20	2017-02-14	8	8	1	2
692	2	2015-05-20	2017-02-14	8	9	1	2
692	2	2015-05-20	2017-02-14	8	10	0	2
692	2	2015-05-20	2017-02-14	8	11	1	2
692	2	2015-05-20	2017-02-14	8	12	1	2
703	1	2015-06-15	2016-10-04	Acquisition 1	1	1	2
703	1	2015-06-15	2016-10-04	Acquisition 1	2	1	2
703	1	2015-06-15	2016-10-04	Acquisition 1	3	1	2
703	1	2015-06-15	2016-10-04	Acquisition 1	4	1	2
703	1	2015-06-15	2016-10-04	Acquisition 1	5	0	2
703	1	2015-06-15	2016-10-04	Acquisition 1	6	1	2
703	1	2015-06-15	2016-10-04	Acquisition 1	7	1	2
703	1	2015-06-15	2016-10-04	Acquisition 1	8	1	2
703	1	2015-06-15	2016-10-04	Acquisition 1	9	1	2
703	1	2015-06-15	2016-10-04	Acquisition 1	10	1	2
703	1	2015-06-15	2016-10-04	Acquisition 1	11	1	2
703	1	2015-06-15	2016-10-04	Acquisition 1	12	1	2
703	1	2015-06-15	2016-10-17	1	1	1	2
703	1	2015-06-15	2016-10-17	1	2	1	2
703	1	2015-06-15	2016-10-17	1	3	1	2
703	1	2015-06-15	2016-10-17	1	4	1	2
703	1	2015-06-15	2016-10-17	1	5	1	2
703	1	2015-06-15	2016-10-17	1	6	1	2
703	1	2015-06-15	2016-10-17	1	7	1	2
703	1	2015-06-15	2016-10-17	1	8	1	2
703	1	2015-06-15	2016-10-17	1	9	0	2
703	1	2015-06-15	2016-10-17	1	10	1	2
703	1	2015-06-15	2016-10-17	1	11	1	2
703	1	2015-06-15	2016-10-17	1	12	1	2
703	1	2015-06-15	2016-11-01	2	1	1	2
703	1	2015-06-15	2016-11-01	2	2	1	2
703	1	2015-06-15	2016-11-01	2	3	1	2
703	1	2015-06-15	2016-11-01	2	4	1	2
703	1	2015-06-15	2016-11-01	2	5	1	2
703	1	2015-06-15	2016-11-01	2	6	1	2
703	1	2015-06-15	2016-11-01	2	7	1	2
703	1	2015-06-15	2016-11-01	2	8	1	2
703	1	2015-06-15	2016-11-01	2	9	1	2
703	1	2015-06-15	2016-11-01	2	10	1	2
703	1	2015-06-15	2016-11-01	2	11	1	2
703	1	2015-06-15	2016-11-01	2	12	1	2
703	1	2015-06-15	2016-11-15	3	1	1	2
703	1	2015-06-15	2016-11-15	3	2	1	2
703	1	2015-06-15	2016-11-15	3	3	1	2
703	1	2015-06-15	2016-11-15	3	4	1	2
703	1	2015-06-15	2016-11-15	3	5	0	2
703	1	2015-06-15	2016-11-15	3	6	1	2
703	1	2015-06-15	2016-11-15	3	7	1	2
703	1	2015-06-15	2016-11-15	3	8	1	2
703	1	2015-06-15	2016-11-15	3	9	0	2
703	1	2015-06-15	2016-11-15	3	10	0	2
703	1	2015-06-15	2016-11-15	3	11	1	2
703	1	2015-06-15	2016-11-15	3	12	1	2
703	1	2015-06-15	2016-11-28	4	1	1	2
703	1	2015-06-15	2016-11-28	4	2	1	2
703	1	2015-06-15	2016-11-28	4	3	1	2
703	1	2015-06-15	2016-11-28	4	4	1	2
703	1	2015-06-15	2016-11-28	4	5	1	2
703	1	2015-06-15	2016-11-28	4	6	1	2
703	1	2015-06-15	2016-11-28	4	7	1	2
703	1	2015-06-15	2016-11-28	4	8	1	2
703	1	2015-06-15	2016-11-28	4	9	0	2
703	1	2015-06-15	2016-11-28	4	10	1	2
703	1	2015-06-15	2016-11-28	4	11	1	2
703	1	2015-06-15	2016-11-28	4	12	1	2
703	1	2015-06-15	2016-12-14	5	1	1	2
703	1	2015-06-15	2016-12-14	5	2	1	2
703	1	2015-06-15	2016-12-14	5	3	1	2
703	1	2015-06-15	2016-12-14	5	4	1	2
703	1	2015-06-15	2016-12-14	5	5	1	2
703	1	2015-06-15	2016-12-14	5	6	1	2
703	1	2015-06-15	2016-12-14	5	7	1	2
703	1	2015-06-15	2016-12-14	5	8	1	2
703	1	2015-06-15	2016-12-14	5	9	1	2
703	1	2015-06-15	2016-12-14	5	10	1	2
703	1	2015-06-15	2016-12-14	5	11	1	2
703	1	2015-06-15	2016-12-14	5	12	1	2
703	1	2015-06-15	2016-12-28	6	1	1	2
703	1	2015-06-15	2016-12-28	6	2	1	2
703	1	2015-06-15	2016-12-28	6	3	1	2
703	1	2015-06-15	2016-12-28	6	4	1	2
703	1	2015-06-15	2016-12-28	6	5	0	2
703	1	2015-06-15	2016-12-28	6	6	1	2
703	1	2015-06-15	2016-12-28	6	7	1	2
703	1	2015-06-15	2016-12-28	6	8	1	2
703	1	2015-06-15	2016-12-28	6	9	0	2
703	1	2015-06-15	2016-12-28	6	10	1	2
703	1	2015-06-15	2016-12-28	6	11	1	2
703	1	2015-06-15	2016-12-28	6	12	1	2
703	1	2015-06-15	2017-01-10	7	1	1	2
703	1	2015-06-15	2017-01-10	7	2	1	2
703	1	2015-06-15	2017-01-10	7	3	1	2
703	1	2015-06-15	2017-01-10	7	4	1	2
703	1	2015-06-15	2017-01-10	7	5	1	2
703	1	2015-06-15	2017-01-10	7	6	1	2
703	1	2015-06-15	2017-01-10	7	7	1	2
703	1	2015-06-15	2017-01-10	7	8	1	2
703	1	2015-06-15	2017-01-10	7	9	0	2
703	1	2015-06-15	2017-01-10	7	10	1	2
703	1	2015-06-15	2017-01-10	7	11	1	2
703	1	2015-06-15	2017-01-10	7	12	1	2
703	1	2015-06-15	2017-01-24	8	1	1	2
703	1	2015-06-15	2017-01-24	8	2	1	2
703	1	2015-06-15	2017-01-24	8	3	1	2
703	1	2015-06-15	2017-01-24	8	4	1	2
703	1	2015-06-15	2017-01-24	8	5	1	2
703	1	2015-06-15	2017-01-24	8	6	1	2
703	1	2015-06-15	2017-01-24	8	7	1	2
703	1	2015-06-15	2017-01-24	8	8	1	2
703	1	2015-06-15	2017-01-24	8	9	0	2
703	1	2015-06-15	2017-01-24	8	10	1	2
703	1	2015-06-15	2017-01-24	8	11	1	2
703	1	2015-06-15	2017-01-24	8	12	1	2
722	1	2015-08-31	2016-11-28	Acquisition 1	1	1	2
722	1	2015-08-31	2016-11-28	Acquisition 1	2	1	2
722	1	2015-08-31	2016-11-28	Acquisition 1	3	1	2
722	1	2015-08-31	2016-11-28	Acquisition 1	4	1	2
722	1	2015-08-31	2016-11-28	Acquisition 1	5	0	2
722	1	2015-08-31	2016-11-28	Acquisition 1	6	1	2
722	1	2015-08-31	2016-11-28	Acquisition 1	7	1	2
722	1	2015-08-31	2016-11-28	Acquisition 1	8	1	2
722	1	2015-08-31	2016-11-28	Acquisition 1	9	1	2
722	1	2015-08-31	2016-11-28	Acquisition 1	10	1	2
722	1	2015-08-31	2016-11-28	Acquisition 1	11	1	2
722	1	2015-08-31	2016-11-28	Acquisition 1	12	1	2
722	1	2015-08-31	2016-12-14	1	1	1	2
722	1	2015-08-31	2016-12-14	1	2	1	2
722	1	2015-08-31	2016-12-14	1	3	1	2
722	1	2015-08-31	2016-12-14	1	4	1	2
722	1	2015-08-31	2016-12-14	1	5	1	2
722	1	2015-08-31	2016-12-14	1	6	1	2
722	1	2015-08-31	2016-12-14	1	7	1	2
722	1	2015-08-31	2016-12-14	1	8	1	2
722	1	2015-08-31	2016-12-14	1	9	0	2
722	1	2015-08-31	2016-12-14	1	10	0	2
722	1	2015-08-31	2016-12-14	1	11	0	2
722	1	2015-08-31	2016-12-14	1	12	1	2
722	1	2015-08-31	2016-12-28	2	1	1	2
722	1	2015-08-31	2016-12-28	2	2	1	2
722	1	2015-08-31	2016-12-28	2	3	1	2
722	1	2015-08-31	2016-12-28	2	4	1	2
722	1	2015-08-31	2016-12-28	2	5	1	2
722	1	2015-08-31	2016-12-28	2	6	1	2
722	1	2015-08-31	2016-12-28	2	7	1	2
722	1	2015-08-31	2016-12-28	2	8	1	2
722	1	2015-08-31	2016-12-28	2	9	1	2
722	1	2015-08-31	2016-12-28	2	10	1	2
722	1	2015-08-31	2016-12-28	2	11	0	2
722	1	2015-08-31	2016-12-28	2	12	1	2
722	1	2015-08-31	2017-01-10	3	1	1	2
722	1	2015-08-31	2017-01-10	3	2	1	2
722	1	2015-08-31	2017-01-10	3	3	1	2
722	1	2015-08-31	2017-01-10	3	4	1	2
722	1	2015-08-31	2017-01-10	3	5	1	2
722	1	2015-08-31	2017-01-10	3	6	1	2
722	1	2015-08-31	2017-01-10	3	7	1	2
722	1	2015-08-31	2017-01-10	3	8	1	2
722	1	2015-08-31	2017-01-10	3	9	0	2
722	1	2015-08-31	2017-01-10	3	10	1	2
722	1	2015-08-31	2017-01-10	3	11	1	2
722	1	2015-08-31	2017-01-10	3	12	1	2
722	1	2015-08-31	2017-01-24	4	1	1	2
722	1	2015-08-31	2017-01-24	4	2	1	2
722	1	2015-08-31	2017-01-24	4	3	1	2
722	1	2015-08-31	2017-01-24	4	4	1	2
722	1	2015-08-31	2017-01-24	4	5	1	2
722	1	2015-08-31	2017-01-24	4	6	1	2
722	1	2015-08-31	2017-01-24	4	7	1	2
722	1	2015-08-31	2017-01-24	4	8	1	2
722	1	2015-08-31	2017-01-24	4	9	0	2
722	1	2015-08-31	2017-01-24	4	10	0	2
722	1	2015-08-31	2017-01-24	4	11	0	2
722	1	2015-08-31	2017-01-24	4	12	1	2
722	1	2015-08-31	2017-02-01	5	1	1	2
722	1	2015-08-31	2017-02-01	5	2	1	2
722	1	2015-08-31	2017-02-01	5	3	1	2
722	1	2015-08-31	2017-02-01	5	4	1	2
722	1	2015-08-31	2017-02-01	5	5	1	2
722	1	2015-08-31	2017-02-01	5	6	0	2
722	1	2015-08-31	2017-02-01	5	7	1	2
722	1	2015-08-31	2017-02-01	5	8	1	2
722	1	2015-08-31	2017-02-01	5	9	1	2
722	1	2015-08-31	2017-02-01	5	10	1	2
722	1	2015-08-31	2017-02-01	5	11	1	2
722	1	2015-08-31	2017-02-01	5	12	1	2
722	1	2015-08-31	2017-02-14	6	1	1	2
722	1	2015-08-31	2017-02-14	6	2	1	2
722	1	2015-08-31	2017-02-14	6	3	1	2
722	1	2015-08-31	2017-02-14	6	4	1	2
722	1	2015-08-31	2017-02-14	6	5	0	2
722	1	2015-08-31	2017-02-14	6	6	1	2
722	1	2015-08-31	2017-02-14	6	7	1	2
722	1	2015-08-31	2017-02-14	6	8	1	2
722	1	2015-08-31	2017-02-14	6	9	1	2
722	1	2015-08-31	2017-02-14	6	10	1	2
722	1	2015-08-31	2017-02-14	6	11	1	2
722	1	2015-08-31	2017-02-14	6	12	1	2
722	1	2015-08-31	2017-02-28	7	1	1	2
722	1	2015-08-31	2017-02-28	7	2	1	2
722	1	2015-08-31	2017-02-28	7	3	1	2
722	1	2015-08-31	2017-02-28	7	4	1	2
722	1	2015-08-31	2017-02-28	7	5	1	2
722	1	2015-08-31	2017-02-28	7	6	1	2
722	1	2015-08-31	2017-02-28	7	7	1	2
722	1	2015-08-31	2017-02-28	7	8	1	2
722	1	2015-08-31	2017-02-28	7	9	1	2
722	1	2015-08-31	2017-02-28	7	10	1	2
722	1	2015-08-31	2017-02-28	7	11	1	2
722	1	2015-08-31	2017-02-28	7	12	1	2
722	1	2015-08-31	2017-03-10	8	1	1	2
722	1	2015-08-31	2017-03-10	8	2	1	2
722	1	2015-08-31	2017-03-10	8	3	1	2
722	1	2015-08-31	2017-03-10	8	4	1	2
722	1	2015-08-31	2017-03-10	8	5	0	2
722	1	2015-08-31	2017-03-10	8	6	0	2
722	1	2015-08-31	2017-03-10	8	7	0	2
722	1	2015-08-31	2017-03-10	8	8	1	2
722	1	2015-08-31	2017-03-10	8	9	0	2
722	1	2015-08-31	2017-03-10	8	10	1	2
722	1	2015-08-31	2017-03-10	8	11	1	2
722	1	2015-08-31	2017-03-10	8	12	1	2
670	1	2015-03-31	2016-06-15	Acquisition 1	1	1	3
670	1	2015-03-31	2016-06-15	Acquisition 1	2	1	3
670	1	2015-03-31	2016-06-15	Acquisition 1	3	1	3
670	1	2015-03-31	2016-06-15	Acquisition 1	4	1	3
670	1	2015-03-31	2016-06-15	Acquisition 1	5	1	3
670	1	2015-03-31	2016-06-15	Acquisition 1	6	1	3
670	1	2015-03-31	2016-06-15	Acquisition 1	7	1	3
670	1	2015-03-31	2016-06-15	Acquisition 1	8	1	3
670	1	2015-03-31	2016-06-15	Acquisition 1	9	0	3
670	1	2015-03-31	2016-06-15	Acquisition 1	10	1	3
670	1	2015-03-31	2016-06-15	Acquisition 1	11	0	3
670	1	2015-03-31	2016-06-15	Acquisition 1	12	0	3
670	1	2015-03-31	2016-07-01	Acquisition 2	1	1	3
670	1	2015-03-31	2016-07-01	Acquisition 2	2	1	3
670	1	2015-03-31	2016-07-01	Acquisition 2	3	1	3
670	1	2015-03-31	2016-07-01	Acquisition 2	4	1	3
670	1	2015-03-31	2016-07-01	Acquisition 2	5	1	3
670	1	2015-03-31	2016-07-01	Acquisition 2	6	1	3
670	1	2015-03-31	2016-07-01	Acquisition 2	7	1	3
670	1	2015-03-31	2016-07-01	Acquisition 2	8	1	3
670	1	2015-03-31	2016-07-01	Acquisition 2	9	0	3
670	1	2015-03-31	2016-07-01	Acquisition 2	10	1	3
670	1	2015-03-31	2016-07-01	Acquisition 2	11	1	3
670	1	2015-03-31	2016-07-01	Acquisition 2	12	0	3
670	1	2015-03-31	2016-07-12	1	1	1	3
670	1	2015-03-31	2016-07-12	1	2	1	3
670	1	2015-03-31	2016-07-12	1	3	1	3
670	1	2015-03-31	2016-07-12	1	4	1	3
670	1	2015-03-31	2016-07-12	1	5	0	3
670	1	2015-03-31	2016-07-12	1	6	1	3
670	1	2015-03-31	2016-07-12	1	7	1	3
670	1	2015-03-31	2016-07-12	1	8	1	3
670	1	2015-03-31	2016-07-12	1	9	0	3
670	1	2015-03-31	2016-07-12	1	10	1	3
670	1	2015-03-31	2016-07-12	1	11	0	3
670	1	2015-03-31	2016-07-12	1	12	0	3
670	1	2015-03-31	2016-07-26	2	1	1	3
670	1	2015-03-31	2016-07-26	2	2	1	3
670	1	2015-03-31	2016-07-26	2	3	1	3
670	1	2015-03-31	2016-07-26	2	4	1	3
670	1	2015-03-31	2016-07-26	2	5	1	3
670	1	2015-03-31	2016-07-26	2	6	1	3
670	1	2015-03-31	2016-07-26	2	7	1	3
670	1	2015-03-31	2016-07-26	2	8	1	3
670	1	2015-03-31	2016-07-26	2	9	1	3
670	1	2015-03-31	2016-07-26	2	10	1	3
670	1	2015-03-31	2016-07-26	2	11	1	3
670	1	2015-03-31	2016-07-26	2	12	0	3
670	1	2015-03-31	2016-08-12	3	1	1	3
670	1	2015-03-31	2016-08-12	3	2	1	3
670	1	2015-03-31	2016-08-12	3	3	1	3
670	1	2015-03-31	2016-08-12	3	4	1	3
670	1	2015-03-31	2016-08-12	3	5	0	3
670	1	2015-03-31	2016-08-12	3	6	1	3
670	1	2015-03-31	2016-08-12	3	7	1	3
670	1	2015-03-31	2016-08-12	3	8	1	3
670	1	2015-03-31	2016-08-12	3	9	0	3
670	1	2015-03-31	2016-08-12	3	10	1	3
670	1	2015-03-31	2016-08-12	3	11	1	3
670	1	2015-03-31	2016-08-12	3	12	1	3
670	1	2015-03-31	2016-08-23	4	1	1	3
670	1	2015-03-31	2016-08-23	4	2	1	3
670	1	2015-03-31	2016-08-23	4	3	1	3
670	1	2015-03-31	2016-08-23	4	4	1	3
670	1	2015-03-31	2016-08-23	4	5	0	3
670	1	2015-03-31	2016-08-23	4	6	1	3
670	1	2015-03-31	2016-08-23	4	7	0	3
670	1	2015-03-31	2016-08-23	4	8	1	3
670	1	2015-03-31	2016-08-23	4	9	1	3
670	1	2015-03-31	2016-08-23	4	10	1	3
670	1	2015-03-31	2016-08-23	4	11	0	3
670	1	2015-03-31	2016-08-23	4	12	1	3
670	1	2015-03-31	2016-10-17	5	1	1	3
670	1	2015-03-31	2016-10-17	5	2	1	3
670	1	2015-03-31	2016-10-17	5	3	1	3
670	1	2015-03-31	2016-10-17	5	4	1	3
670	1	2015-03-31	2016-10-17	5	5	1	3
670	1	2015-03-31	2016-10-17	5	6	1	3
670	1	2015-03-31	2016-10-17	5	7	0	3
670	1	2015-03-31	2016-10-17	5	8	0	3
670	1	2015-03-31	2016-10-17	5	9	0	3
670	1	2015-03-31	2016-10-17	5	10	0	3
670	1	2015-03-31	2016-10-17	5	11	0	3
670	1	2015-03-31	2016-10-17	5	12	1	3
670	1	2015-03-31	2016-11-01	6	1	1	3
670	1	2015-03-31	2016-11-01	6	2	1	3
670	1	2015-03-31	2016-11-01	6	3	1	3
670	1	2015-03-31	2016-11-01	6	4	1	3
670	1	2015-03-31	2016-11-01	6	5	1	3
670	1	2015-03-31	2016-11-01	6	6	1	3
670	1	2015-03-31	2016-11-01	6	7	1	3
670	1	2015-03-31	2016-11-01	6	8	1	3
670	1	2015-03-31	2016-11-01	6	9	1	3
670	1	2015-03-31	2016-11-01	6	10	1	3
670	1	2015-03-31	2016-11-01	6	11	1	3
670	1	2015-03-31	2016-11-01	6	12	1	3
670	1	2015-03-31	2016-11-15	7	1	1	3
670	1	2015-03-31	2016-11-15	7	2	1	3
670	1	2015-03-31	2016-11-15	7	3	1	3
670	1	2015-03-31	2016-11-15	7	4	1	3
670	1	2015-03-31	2016-11-15	7	5	0	3
670	1	2015-03-31	2016-11-15	7	6	1	3
670	1	2015-03-31	2016-11-15	7	7	1	3
670	1	2015-03-31	2016-11-15	7	8	1	3
670	1	2015-03-31	2016-11-15	7	9	0	3
670	1	2015-03-31	2016-11-15	7	10	0	3
670	1	2015-03-31	2016-11-15	7	11	1	3
670	1	2015-03-31	2016-11-15	7	12	1	3
670	1	2015-03-31	2016-11-28	8	1	1	3
670	1	2015-03-31	2016-11-28	8	2	1	3
670	1	2015-03-31	2016-11-28	8	3	1	3
670	1	2015-03-31	2016-11-28	8	4	1	3
670	1	2015-03-31	2016-11-28	8	5	0	3
670	1	2015-03-31	2016-11-28	8	6	0	3
670	1	2015-03-31	2016-11-28	8	7	1	3
670	1	2015-03-31	2016-11-28	8	8	1	3
670	1	2015-03-31	2016-11-28	8	9	0	3
670	1	2015-03-31	2016-11-28	8	10	1	3
670	1	2015-03-31	2016-11-28	8	11	1	3
670	1	2015-03-31	2016-11-28	8	12	1	3
683	2	2015-05-20	2016-06-03	Acquisition 1	1	0	3
683	2	2015-05-20	2016-06-03	Acquisition 1	2	0	3
683	2	2015-05-20	2016-06-03	Acquisition 1	3	0	3
683	2	2015-05-20	2016-06-03	Acquisition 1	4	1	3
683	2	2015-05-20	2016-06-03	Acquisition 1	5	1	3
683	2	2015-05-20	2016-06-03	Acquisition 1	6	1	3
683	2	2015-05-20	2016-06-03	Acquisition 1	7	1	3
683	2	2015-05-20	2016-06-03	Acquisition 1	8	1	3
683	2	2015-05-20	2016-06-03	Acquisition 1	9	1	3
683	2	2015-05-20	2016-06-03	Acquisition 1	10	1	3
683	2	2015-05-20	2016-06-03	Acquisition 1	11	1	3
683	2	2015-05-20	2016-06-03	Acquisition 1	12	1	3
683	2	2015-05-20	2016-06-15	Acquisition 2	1	0	3
683	2	2015-05-20	2016-06-15	Acquisition 2	2	1	3
683	2	2015-05-20	2016-06-15	Acquisition 2	3	1	3
683	2	2015-05-20	2016-06-15	Acquisition 2	4	1	3
683	2	2015-05-20	2016-06-15	Acquisition 2	5	1	3
683	2	2015-05-20	2016-06-15	Acquisition 2	6	1	3
683	2	2015-05-20	2016-06-15	Acquisition 2	7	1	3
683	2	2015-05-20	2016-06-15	Acquisition 2	8	1	3
683	2	2015-05-20	2016-06-15	Acquisition 2	9	1	3
683	2	2015-05-20	2016-06-15	Acquisition 2	10	1	3
683	2	2015-05-20	2016-06-15	Acquisition 2	11	1	3
683	2	2015-05-20	2016-06-15	Acquisition 2	12	1	3
683	2	2015-05-20	2016-07-01	1	1	1	3
683	2	2015-05-20	2016-07-01	1	2	1	3
683	2	2015-05-20	2016-07-01	1	3	1	3
683	2	2015-05-20	2016-07-01	1	4	1	3
683	2	2015-05-20	2016-07-01	1	5	0	3
683	2	2015-05-20	2016-07-01	1	6	0	3
683	2	2015-05-20	2016-07-01	1	7	1	3
683	2	2015-05-20	2016-07-01	1	8	1	3
683	2	2015-05-20	2016-07-01	1	9	1	3
683	2	2015-05-20	2016-07-01	1	10	1	3
683	2	2015-05-20	2016-07-01	1	11	1	3
683	2	2015-05-20	2016-07-01	1	12	1	3
683	2	2015-05-20	2016-07-12	2	1	1	3
683	2	2015-05-20	2016-07-12	2	2	1	3
683	2	2015-05-20	2016-07-12	2	3	1	3
683	2	2015-05-20	2016-07-12	2	4	1	3
683	2	2015-05-20	2016-07-12	2	5	1	3
683	2	2015-05-20	2016-07-12	2	6	1	3
683	2	2015-05-20	2016-07-12	2	7	1	3
683	2	2015-05-20	2016-07-12	2	8	1	3
683	2	2015-05-20	2016-07-12	2	9	0	3
683	2	2015-05-20	2016-07-12	2	10	1	3
683	2	2015-05-20	2016-07-12	2	11	1	3
683	2	2015-05-20	2016-07-12	2	12	1	3
683	2	2015-05-20	2016-07-26	3	1	1	3
683	2	2015-05-20	2016-07-26	3	2	1	3
683	2	2015-05-20	2016-07-26	3	3	1	3
683	2	2015-05-20	2016-07-26	3	4	1	3
683	2	2015-05-20	2016-07-26	3	5	0	3
683	2	2015-05-20	2016-07-26	3	6	0	3
683	2	2015-05-20	2016-07-26	3	7	1	3
683	2	2015-05-20	2016-07-26	3	8	1	3
683	2	2015-05-20	2016-07-26	3	9	0	3
683	2	2015-05-20	2016-07-26	3	10	1	3
683	2	2015-05-20	2016-07-26	3	11	1	3
683	2	2015-05-20	2016-07-26	3	12	1	3
683	2	2015-05-20	2016-08-12	4	1	1	3
683	2	2015-05-20	2016-08-12	4	2	1	3
683	2	2015-05-20	2016-08-12	4	3	1	3
683	2	2015-05-20	2016-08-12	4	4	1	3
683	2	2015-05-20	2016-08-12	4	5	1	3
683	2	2015-05-20	2016-08-12	4	6	1	3
683	2	2015-05-20	2016-08-12	4	7	1	3
683	2	2015-05-20	2016-08-12	4	8	1	3
683	2	2015-05-20	2016-08-12	4	9	1	3
683	2	2015-05-20	2016-08-12	4	10	1	3
683	2	2015-05-20	2016-08-12	4	11	1	3
683	2	2015-05-20	2016-08-12	4	12	1	3
683	2	2015-05-20	2016-10-04	5	1	1	3
683	2	2015-05-20	2016-10-04	5	2	1	3
683	2	2015-05-20	2016-10-04	5	3	1	3
683	2	2015-05-20	2016-10-04	5	4	1	3
683	2	2015-05-20	2016-10-04	5	5	0	3
683	2	2015-05-20	2016-10-04	5	6	1	3
683	2	2015-05-20	2016-10-04	5	7	1	3
683	2	2015-05-20	2016-10-04	5	8	1	3
683	2	2015-05-20	2016-10-04	5	9	1	3
683	2	2015-05-20	2016-10-04	5	10	0	3
683	2	2015-05-20	2016-10-04	5	11	1	3
683	2	2015-05-20	2016-10-04	5	12	1	3
683	2	2015-05-20	2016-10-17	6	1	1	3
683	2	2015-05-20	2016-10-17	6	2	1	3
683	2	2015-05-20	2016-10-17	6	3	1	3
683	2	2015-05-20	2016-10-17	6	4	1	3
683	2	2015-05-20	2016-10-17	6	5	1	3
683	2	2015-05-20	2016-10-17	6	6	1	3
683	2	2015-05-20	2016-10-17	6	7	1	3
683	2	2015-05-20	2016-10-17	6	8	1	3
683	2	2015-05-20	2016-10-17	6	9	1	3
683	2	2015-05-20	2016-10-17	6	10	1	3
683	2	2015-05-20	2016-10-17	6	11	1	3
683	2	2015-05-20	2016-10-17	6	12	1	3
683	2	2015-05-20	2016-11-01	7	1	1	3
683	2	2015-05-20	2016-11-01	7	2	1	3
683	2	2015-05-20	2016-11-01	7	3	1	3
683	2	2015-05-20	2016-11-01	7	4	1	3
683	2	2015-05-20	2016-11-01	7	5	0	3
683	2	2015-05-20	2016-11-01	7	6	1	3
683	2	2015-05-20	2016-11-01	7	7	1	3
683	2	2015-05-20	2016-11-01	7	8	1	3
683	2	2015-05-20	2016-11-01	7	9	0	3
683	2	2015-05-20	2016-11-01	7	10	1	3
683	2	2015-05-20	2016-11-01	7	11	1	3
683	2	2015-05-20	2016-11-01	7	12	1	3
683	2	2015-05-20	2016-11-15	8	1	1	3
683	2	2015-05-20	2016-11-15	8	2	1	3
683	2	2015-05-20	2016-11-15	8	3	1	3
683	2	2015-05-20	2016-11-15	8	4	1	3
683	2	2015-05-20	2016-11-15	8	5	1	3
683	2	2015-05-20	2016-11-15	8	6	1	3
683	2	2015-05-20	2016-11-15	8	7	1	3
683	2	2015-05-20	2016-11-15	8	8	1	3
683	2	2015-05-20	2016-11-15	8	9	0	3
683	2	2015-05-20	2016-11-15	8	10	1	3
683	2	2015-05-20	2016-11-15	8	11	1	3
683	2	2015-05-20	2016-11-15	8	12	1	3
682	1	2015-05-20	2016-05-20	Acquisition 1	1	0	3
682	1	2015-05-20	2016-05-20	Acquisition 1	2	0	3
682	1	2015-05-20	2016-05-20	Acquisition 1	3	1	3
682	1	2015-05-20	2016-05-20	Acquisition 1	4	1	3
682	1	2015-05-20	2016-05-20	Acquisition 1	5	1	3
682	1	2015-05-20	2016-05-20	Acquisition 1	6	1	3
682	1	2015-05-20	2016-05-20	Acquisition 1	7	1	3
682	1	2015-05-20	2016-05-20	Acquisition 1	8	1	3
682	1	2015-05-20	2016-05-20	Acquisition 1	9	1	3
682	1	2015-05-20	2016-05-20	Acquisition 1	10	1	3
682	1	2015-05-20	2016-05-20	Acquisition 1	11	1	3
682	1	2015-05-20	2016-05-20	Acquisition 1	12	1	3
682	1	2015-05-20	2016-06-03	1	1	1	3
682	1	2015-05-20	2016-06-03	1	2	1	3
682	1	2015-05-20	2016-06-03	1	3	1	3
682	1	2015-05-20	2016-06-03	1	4	1	3
682	1	2015-05-20	2016-06-03	1	5	1	3
682	1	2015-05-20	2016-06-03	1	6	1	3
682	1	2015-05-20	2016-06-03	1	7	1	3
682	1	2015-05-20	2016-06-03	1	8	1	3
682	1	2015-05-20	2016-06-03	1	9	0	3
682	1	2015-05-20	2016-06-03	1	10	0	3
682	1	2015-05-20	2016-06-03	1	11	0	3
682	1	2015-05-20	2016-06-03	1	12	1	3
682	1	2015-05-20	2016-06-15	2	1	1	3
682	1	2015-05-20	2016-06-15	2	2	1	3
682	1	2015-05-20	2016-06-15	2	3	1	3
682	1	2015-05-20	2016-06-15	2	4	1	3
682	1	2015-05-20	2016-06-15	2	5	1	3
682	1	2015-05-20	2016-06-15	2	6	1	3
682	1	2015-05-20	2016-06-15	2	7	1	3
682	1	2015-05-20	2016-06-15	2	8	1	3
682	1	2015-05-20	2016-06-15	2	9	1	3
682	1	2015-05-20	2016-06-15	2	10	1	3
682	1	2015-05-20	2016-06-15	2	11	1	3
682	1	2015-05-20	2016-06-15	2	12	1	3
682	1	2015-05-20	2016-07-01	3	1	1	3
682	1	2015-05-20	2016-07-01	3	2	1	3
682	1	2015-05-20	2016-07-01	3	3	1	3
682	1	2015-05-20	2016-07-01	3	4	1	3
682	1	2015-05-20	2016-07-01	3	5	1	3
682	1	2015-05-20	2016-07-01	3	6	1	3
682	1	2015-05-20	2016-07-01	3	7	1	3
682	1	2015-05-20	2016-07-01	3	8	1	3
682	1	2015-05-20	2016-07-01	3	9	1	3
682	1	2015-05-20	2016-07-01	3	10	1	3
682	1	2015-05-20	2016-07-01	3	11	1	3
682	1	2015-05-20	2016-07-01	3	12	1	3
682	1	2015-05-20	2016-07-12	4	1	1	3
682	1	2015-05-20	2016-07-12	4	2	1	3
682	1	2015-05-20	2016-07-12	4	3	1	3
682	1	2015-05-20	2016-07-12	4	4	1	3
682	1	2015-05-20	2016-07-12	4	5	1	3
682	1	2015-05-20	2016-07-12	4	6	1	3
682	1	2015-05-20	2016-07-12	4	7	1	3
682	1	2015-05-20	2016-07-12	4	8	1	3
682	1	2015-05-20	2016-07-12	4	9	0	3
682	1	2015-05-20	2016-07-12	4	10	1	3
682	1	2015-05-20	2016-07-12	4	11	1	3
682	1	2015-05-20	2016-07-12	4	12	1	3
682	1	2015-05-20	2016-09-06	5	1	1	3
682	1	2015-05-20	2016-09-06	5	2	1	3
682	1	2015-05-20	2016-09-06	5	3	1	3
682	1	2015-05-20	2016-09-06	5	4	1	3
682	1	2015-05-20	2016-09-06	5	5	0	3
682	1	2015-05-20	2016-09-06	5	6	1	3
682	1	2015-05-20	2016-09-06	5	7	1	3
682	1	2015-05-20	2016-09-06	5	8	1	3
682	1	2015-05-20	2016-09-06	5	9	0	3
682	1	2015-05-20	2016-09-06	5	10	0	3
682	1	2015-05-20	2016-09-06	5	11	0	3
682	1	2015-05-20	2016-09-06	5	12	1	3
682	1	2015-05-20	2016-09-19	6	1	1	3
682	1	2015-05-20	2016-09-19	6	2	1	3
682	1	2015-05-20	2016-09-19	6	3	1	3
682	1	2015-05-20	2016-09-19	6	4	1	3
682	1	2015-05-20	2016-09-19	6	5	0	3
682	1	2015-05-20	2016-09-19	6	6	0	3
682	1	2015-05-20	2016-09-19	6	7	1	3
682	1	2015-05-20	2016-09-19	6	8	1	3
682	1	2015-05-20	2016-09-19	6	9	0	3
682	1	2015-05-20	2016-09-19	6	10	1	3
682	1	2015-05-20	2016-09-19	6	11	1	3
682	1	2015-05-20	2016-09-19	6	12	1	3
682	1	2015-05-20	2016-10-04	7	1	1	3
682	1	2015-05-20	2016-10-04	7	2	1	3
682	1	2015-05-20	2016-10-04	7	3	1	3
682	1	2015-05-20	2016-10-04	7	4	1	3
682	1	2015-05-20	2016-10-04	7	5	0	3
682	1	2015-05-20	2016-10-04	7	6	0	3
682	1	2015-05-20	2016-10-04	7	7	1	3
682	1	2015-05-20	2016-10-04	7	8	1	3
682	1	2015-05-20	2016-10-04	7	9	0	3
682	1	2015-05-20	2016-10-04	7	10	0	3
682	1	2015-05-20	2016-10-04	7	11	1	3
682	1	2015-05-20	2016-10-04	7	12	1	3
682	1	2015-05-20	2016-10-17	8	1	1	3
682	1	2015-05-20	2016-10-17	8	2	1	3
682	1	2015-05-20	2016-10-17	8	3	1	3
682	1	2015-05-20	2016-10-17	8	4	1	3
682	1	2015-05-20	2016-10-17	8	5	0	3
682	1	2015-05-20	2016-10-17	8	6	0	3
682	1	2015-05-20	2016-10-17	8	7	1	3
682	1	2015-05-20	2016-10-17	8	8	1	3
682	1	2015-05-20	2016-10-17	8	9	0	3
682	1	2015-05-20	2016-10-17	8	10	1	3
682	1	2015-05-20	2016-10-17	8	11	1	3
682	1	2015-05-20	2016-10-17	8	12	1	3

## Sheet: Delay NonMatch Position
Subject	Group	Name	DOB	Date	Session	Total Trials per Session	Trials completed	Time delay (s)	# of incorrect responses	Max Time Delay Reached	Max Time Delay for which criterion was met
I-670	1	Peanut	2015-03-31	2015-11-04	1	10	10	20	5	60 s	50 s
I-670	1	Peanut	2015-03-31	2015-11-18	2	10	10	20	1
I-670	1	Peanut	2015-03-31	2015-12-02	3	10	10	30	0
I-670	1	Peanut	2015-03-31	2015-12-16	4	10	10	40	0
I-670	1	Peanut	2015-03-31	2015-12-29	5	10	10	50	1
I-670	1	Peanut	2015-03-31	2016-01-14	6	10	10	60	2
I-670	1	Peanut	2015-03-31	2016-01-30	7	10	10	60	5
I-670	1	Peanut	2015-03-31	2016-02-14	8	10	10	60	8
I-672	3	Bruno	2015-03-31	2015-11-03	1	10	10	20	10	20 s	Not met
I-672	3	Bruno	2015-03-31	2015-11-17	2	10	10	20	4
I-672	3	Bruno	2015-03-31	2015-12-02	3	10	10	20	10
I-672	3	Bruno	2015-03-31	2015-12-16	4	10	10	20	3
I-672	3	Bruno	2015-03-31	2015-12-29	5	10	10	20	8
I-672	3	Bruno	2015-03-31	2016-01-14	6	10	10	20	6
I-672	3	Bruno	2015-03-31	2016-01-30	7	10	10	20	5
I-672	3	Bruno	2015-03-31	2016-02-14	8	10	10	20	3
I-680	3	Charlie	2015-05-13	2015-11-03	1	10	10	20	10	20 s	Not met
I-680	3	Charlie	2015-05-13	2015-11-17	2	10	10	20	6
I-680	3	Charlie	2015-05-13	2015-12-02	3	10	10	20	10
I-680	3	Charlie	2015-05-13	2015-12-16	4	10	10	20	10
I-680	3	Charlie	2015-05-13	2015-12-29	5	10	10	20	10
I-680	3	Charlie	2015-05-13	2016-01-14	6	10	10	20	10
I-680	3	Charlie	2015-05-13	2016-01-30	7	10	10	20	8
I-680	3	Charlie	2015-05-13	2016-02-14	8	10	10	20	10
I-683	2	Bridgette	2015-05-20	2015-11-03	1	10	10	20	7	60 s	50 s
I-683	2	Bridgette	2015-05-20	2015-11-17	2	10	10	20	7
I-683	2	Bridgette	2015-05-20	2015-12-02	3	10	10	20	2
I-683	2	Bridgette	2015-05-20	2015-12-16	4	10	10	20	1
I-683	2	Bridgette	2015-05-20	2015-12-29	5	10	10	30	3
I-683	2	Bridgette	2015-05-20	2016-01-14	6	10	10	30	0
I-683	2	Bridgette	2015-05-20	2016-01-30	7	10	10	40	1
I-683	2	Bridgette	2015-05-20	2016-02-14	8	10	10	50	1
I-687	2	Gus	2015-05-20	2015-11-03	1	10	10	20	6	20 s	Not met
I-687	2	Gus	2015-05-20	2015-11-17	2	10	10	20	7
I-687	2	Gus	2015-05-20	2015-12-02	3	10	10	20	7
I-687	2	Gus	2015-05-20	2015-12-16	4	10	10	20	5
I-687	2	Gus	2015-05-20	2015-12-29	5	10	10	20	8
I-687	2	Gus	2015-05-20	2016-01-14	6	10	10	20	9
I-687	2	Gus	2015-05-20	2016-01-30	7	10	10	20	8
I-687	2	Gus	2015-05-20	2016-02-14	8	10	10	20	9
I-690	2	Timmy	2015-05-20	2015-11-04	1	10	6	20	6	40 s	30 s
I-690	2	Timmy	2015-05-20	2015-11-18	2	10	6	20	3
I-690	2	Timmy	2015-05-20	2015-12-02	3	10	6	20	1
I-690	2	Timmy	2015-05-20	2015-12-16	4	10	10	20	1
I-690	2	Timmy	2015-05-20	2015-12-29	5	10	10	30	2
I-690	2	Timmy	2015-05-20	2016-01-14	6	10	10	30	1
I-690	2	Timmy	2015-05-20	2016-01-30	7	10	5	40	0
I-690	2	Timmy	2015-05-20	2016-02-14	8	10	4	40	0
I-691	2	Scruffy	2015-05-20	2015-11-03	1	10	10	20	8	40 s	30 s
I-691	2	Scruffy	2015-05-20	2015-11-17	2	10	10	20	6
I-691	2	Scruffy	2015-05-20	2015-12-02	3	10	10	20	4
I-691	2	Scruffy	2015-05-20	2015-12-16	4	10	10	20	7
I-691	2	Scruffy	2015-05-20	2015-12-29	5	10	10	20	7
I-691	2	Scruffy	2015-05-20	2016-01-14	6	10	10	20	2
I-691	2	Scruffy	2015-05-20	2016-01-30	7	10	10	20	2
I-691	2	Scruffy	2015-05-20	2016-02-14	8	10	10	30	1
I-692	2	Leo	2015-05-20	2015-11-04	1	10	3	20	1	60 s	50 s
I-692	2	Leo	2015-05-20	2015-11-18	2	10	2	20	1
I-692	2	Leo	2015-05-20	2015-12-02	3	10	4	20	2
I-692	2	Leo	2015-05-20	2015-12-16	4	10	10	20	8
I-692	2	Leo	2015-05-20	2015-12-29	5	10	10	20	1
I-692	2	Leo	2015-05-20	2016-01-14	6	10	10	30	0
I-692	2	Leo	2015-05-20	2016-01-30	7	10	10	40	1
I-692	2	Leo	2015-05-20	2016-02-14	8	10	10	50	0
I-682	1	Fran	2015-05-20	2015-11-03	1	10	10	20	6	20 s	Not met
I-682	1	Fran	2015-05-20	2015-11-17	2	10	10	20	6
I-682	1	Fran	2015-05-20	2015-12-02	3	10	10	20	9
I-682	1	Fran	2015-05-20	2015-12-16	4	10	10	20	10
I-682	1	Fran	2015-05-20	2015-12-29	5	10	10	20	10
I-682	1	Fran	2015-05-20	2016-01-14	6	10	10	20	9
I-682	1	Fran	2015-05-20	2016-01-30	7	10	10	20	10
I-682	1	Fran	2015-05-20	2016-02-14	8	10	10	20	9
I-703	1	Scarlett	2015-06-15	2015-11-06	1	10	10	20	5	20 s	Not met
I-703	1	Scarlett	2015-06-15	2015-11-20	2	10	6	20	3
I-703	1	Scarlett	2015-06-15	2015-12-02	3	10	9	20	4
I-703	1	Scarlett	2015-06-15	2015-12-16	4	10	10	20	4
I-703	1	Scarlett	2015-06-15	2015-12-29	5	10	10	20	2
I-703	1	Scarlett	2015-06-15	2016-01-14	6	10	10	20	5
I-703	1	Scarlett	2015-06-15	2016-01-30	7	10	10	20	7
I-703	1	Scarlett	2015-06-15	2016-02-14	8	10	10	20	7
I-720	3	Suzie	2015-08-31	2016-03-16	1	10	5	20	2	20 s	Not met
I-720	3	Suzie	2015-08-31	2016-04-01	2	10	10	20	5
I-720	3	Suzie	2015-08-31	2016-04-15	3	10	10	20	7
I-720	3	Suzie	2015-08-31	2016-05-02	4	10	10	20	9
I-720	3	Suzie	2015-08-31	2016-05-17	5	10	10	20	10
I-720	3	Suzie	2015-08-31	2016-06-03	6	10	10	20	10
I-720	3	Suzie	2015-08-31	2016-06-20	7	10	10	20	10
I-720	3	Suzie	2015-08-31	2016-07-03	8	10	10	20	10
I-722	1	Gloria	2015-08-31	2016-05-05	1	10	10	20	8	20 s	Not met
I-722	1	Gloria	2015-08-31	2016-05-20	2	10	10	20	6
I-722	1	Gloria	2015-08-31	2016-06-05	3	10	10	20	9
I-722	1	Gloria	2015-08-31	2016-06-19	4	10	10	20	9
I-722	1	Gloria	2015-08-31	2016-07-06	5	10	10	20	10
I-722	1	Gloria	2015-08-31	2016-07-22	6	10	10	20	10
I-722	1	Gloria	2015-08-31	2016-08-06	7	10	10	20	10
I-722	1	Gloria	2015-08-31	2016-08-21	8	10	10	20	10
I-725	3	Tommy	2015-08-31	2016-03-17	1	10	10	20	5	20 s	Not met
I-725	3	Tommy	2015-08-31	2016-04-01	2	10	10	20	10
I-725	3	Tommy	2015-08-31	2016-04-15	3	10	10	20	9
I-725	3	Tommy	2015-08-31	2016-05-02	4	10	10	20	10
I-725	3	Tommy	2015-08-31	2016-05-17	5	10	10	20	10
I-725	3	Tommy	2015-08-31	2016-06-03	6	10	10	20	10
I-725	3	Tommy	2015-08-31	2016-06-20	7	10	10	20	10
I-725	3	Tommy	2015-08-31	2016-07-03	8	10	10	20	9
I-726	3	Brutus	2015-08-31	2016-07-25	1	10	10	20	10	30 s	20 s
I-726	3	Brutus	2015-08-31	2016-08-10	2	10	10	20	3
I-726	3	Brutus	2015-08-31	2016-08-24	3	10	10	20	1
I-726	3	Brutus	2015-08-31	2016-09-10	4	10	10	30	4
I-726	3	Brutus	2015-08-31	2016-09-25	5	10	10	30	5
I-726	3	Brutus	2015-08-31	2016-10-09	6	10	10	30	2

## Sheet: Post Variable Delayed NonMatch
Subject	Group	Name	DOB	Date	Session	Total Trials per Session	Trials completed	Time delay (s)	# of incorrect responses
I-670	1	Peanut	2015-03-31	2016-03-16	1	10	10	50	7
I-670	1	Peanut	2015-03-31	2016-04-20	2	10	10	50	6
I-670	1	Peanut	2015-03-31	2016-05-17	3	10	10	50	8
I-670	1	Peanut	2015-03-31	2016-06-13	4	10	10	50	8
I-670	1	Peanut	2015-03-31	2016-07-06	5	10	10	50	7
I-670	1	Peanut	2015-03-31	2016-08-01	6	10	10	50	5
I-670	1	Peanut	2015-03-31	2016-08-22	7	10	10	50	5
I-670	1	Peanut	2015-03-31	2016-09-12	8	10	10	50	5
I-670	1	Peanut	2015-03-31	2016-10-24	9	10	10	50	4
I-670	1	Peanut	2015-03-31	2016-12-05	10	10	10	50	7
I-680	3	Charlie	2015-05-13	2016-03-16	1	10	10	20	10
I-680	3	Charlie	2015-05-13	2016-04-20	2	10	10	20	8
I-680	3	Charlie	2015-05-13	2016-05-17	3	10	10	20	8
I-680	3	Charlie	2015-05-13	2016-06-13	4	10	10	20	10
I-680	3	Charlie	2015-05-13	2016-07-06	5	10	10	20	10
I-680	3	Charlie	2015-05-13	2016-08-01	6	10	10	20	9
I-680	3	Charlie	2015-05-13	2016-08-22	7	10	10	20	10
I-680	3	Charlie	2015-05-13	2016-09-12	8	10	10	20	8
I-680	3	Charlie	2015-05-13	2016-10-24	9	10	10	20	7
I-680	3	Charlie	2015-05-13	2016-12-05	10	10	10	20	10
I-683	2	Bridgette	2015-05-20	2016-03-16	1	10	10	50	1
I-683	2	Bridgette	2015-05-20	2016-04-20	2	10	10	50	1
I-683	2	Bridgette	2015-05-20	2016-05-17	3	10	10	50	5
I-683	2	Bridgette	2015-05-20	2016-06-13	4	10	10	50	0
I-683	2	Bridgette	2015-05-20	2016-07-06	5	10	10	50	2
I-683	2	Bridgette	2015-05-20	2016-08-01	6	10	10	50	1
I-683	2	Bridgette	2015-05-20	2016-08-22	7	10	10	50	0
I-683	2	Bridgette	2015-05-20	2016-09-12	8	10	10	50	6
I-683	2	Bridgette	2015-05-20	2016-10-24	9	10	10	50	3
I-683	2	Bridgette	2015-05-20	2016-12-05	10	10	10	50	4
I-687	2	Gus	2015-05-20	2016-03-16	1	10	10	20	7
I-687	2	Gus	2015-05-20	2016-04-20	2	10	10	20	6
I-687	2	Gus	2015-05-20	2016-05-17	3	10	10	20	8
I-687	2	Gus	2015-05-20	2016-06-13	4	10	10	20	8
I-687	2	Gus	2015-05-20	2016-07-06	5	10	10	20	7
I-687	2	Gus	2015-05-20	2016-08-01	6	10	10	20	8
I-687	2	Gus	2015-05-20	2016-08-22	7	10	10	20	10
I-687	2	Gus	2015-05-20	2016-09-12	8	10	10	20	5
I-687	2	Gus	2015-05-20	2016-10-24	9	10	10	20	6
I-687	2	Gus	2015-05-20	2016-12-05	10	10	10	20	8
I-690	2	Timmy	2015-05-20	2016-03-16	1	10	4	30	0
I-690	2	Timmy	2015-05-20	2016-04-20	2	10	2	30	0
I-690	2	Timmy	2015-05-20	2016-05-17	3	10	1	30	0
I-690	2	Timmy	2015-05-20	2016-06-13	4	10	2	30	0
I-690	2	Timmy	2015-05-20	2016-07-06	5	10	10	30	2
I-690	2	Timmy	2015-05-20	2016-08-01	6	9999	9999	9999	ADR
I-690	2	Timmy	2015-05-20	2016-08-22	7	10	5	30	4
I-691	2	Scruffy	2015-05-20	2016-03-16	1	10	10	30	0
I-691	2	Scruffy	2015-05-20	2016-04-20	2	10	10	30	0
I-691	2	Scruffy	2015-05-20	2016-05-17	3	10	10	30	0
I-691	2	Scruffy	2015-05-20	2016-06-13	4	10	10	30	2
I-691	2	Scruffy	2015-05-20	2016-07-06	5	10	10	30	1
I-691	2	Scruffy	2015-05-20	2016-08-01	6	10	10	30	2
I-691	2	Scruffy	2015-05-20	2016-08-22	7	10	10	30	9
I-691	2	Scruffy	2015-05-20	2016-09-12	8	10	10	30	6
I-691	2	Scruffy	2015-05-20	2016-10-24	9	10	10	30	10
I-691	2	Scruffy	2015-05-20	2016-12-05	10	10	10	30	5
I-692	2	Leo	2015-05-20	2016-03-16	1	10	10	50	2
I-692	2	Leo	2015-05-20	2016-04-20	2	10	10	50	1
I-692	2	Leo	2015-05-20	2016-05-17	3	10	10	50	1
I-692	2	Leo	2015-05-20	2016-06-13	4	10	10	50	2
I-692	2	Leo	2015-05-20	2016-07-06	5	10	10	50	0
I-692	2	Leo	2015-05-20	2016-08-01	6	10	10	50	1
I-692	2	Leo	2015-05-20	2016-08-22	7	10	10	50	0
I-692	2	Leo	2015-05-20	2016-09-12	8	10	10	50	1
I-692	2	Leo	2015-05-20	2016-10-24	9	10	10	50	4
I-692	2	Leo	2015-05-20	2016-12-05	10	10	10	50	1
I-682	1	Fran	2015-05-20	2016-03-16	1	10	10	20	10
I-682	1	Fran	2015-05-20	2016-04-20	2	10	10	20	9
I-682	1	Fran	2015-05-20	2016-05-17	3	10	10	20	7
I-682	1	Fran	2015-05-20	2016-06-13	4	10	10	20	5
I-682	1	Fran	2015-05-20	2016-07-06	5	10	10	20	2
I-682	1	Fran	2015-05-20	2016-08-01	6	10	10	20	2
I-682	1	Fran	2015-05-20	2016-08-22	7	10	10	20	7
I-682	1	Fran	2015-05-20	2016-09-12	8	10	10	20	6
I-682	1	Fran	2015-05-20	2016-10-24	9	10	10	20	3
I-682	1	Fran	2015-05-20	2016-12-05	10	9999	9999	9999	ADR
I-703	1	Scarlett	2015-06-15	2016-03-16	1	10	10	20	10
I-703	1	Scarlett	2015-06-15	2016-04-20	2	10	10	20	9
I-703	1	Scarlett	2015-06-15	2016-05-17	3	10	10	20	10
I-703	1	Scarlett	2015-06-15	2016-06-13	4	10	10	20	10
I-703	1	Scarlett	2015-06-15	2016-07-06	5	10	10	20	10
I-703	1	Scarlett	2015-06-15	2016-08-01	6	10	10	20	10
I-703	1	Scarlett	2015-06-15	2016-08-22	7	10	10	20	10
I-703	1	Scarlett	2015-06-15	2016-09-12	8	10	9	20	8
I-703	1	Scarlett	2015-06-15	2016-10-24	9	10	10	20	10
I-703	1	Scarlett	2015-06-15	2016-12-05	10	10	10	20	10
I-720	3	Suzie	2015-08-31	2016-08-09	1	10	10	20	10
I-720	3	Suzie	2015-08-31	2016-08-30	2	10	10	20	10
I-722	1	Gloria	2015-08-31	2016-09-13	1	10	10	20	10
I-722	1	Gloria	2015-08-31	2016-10-03	2	10	10	20	10
I-725	3	Tommy	2015-08-31	2016-08-09	1	10	10	20	10
I-725	3	Tommy	2015-08-31	2016-08-30	2	10	10	20	7

## Sheet: Scent
Subject	Group	Name	DOB	Date	Session	Trial	Choice (0=incorrect; 1=correct; NR=no response)
I-670	1	Peanut	2015-03-31	2016-07-18	Birch v Anise 1	1	0
I-670	1	Peanut	2015-03-31	2016-07-18	Birch v Anise 1	2	0
I-670	1	Peanut	2015-03-31	2016-07-18	Birch v Anise 1	3	1
I-670	1	Peanut	2015-03-31	2016-07-18	Birch v Anise 1	4	1
I-670	1	Peanut	2015-03-31	2016-07-18	Birch v Anise 1	5	0
I-670	1	Peanut	2015-03-31	2016-07-18	Birch v Anise 1	6	0
I-670	1	Peanut	2015-03-31	2016-07-18	Birch v Anise 1	7	1
I-670	1	Peanut	2015-03-31	2016-07-18	Birch v Anise 1	8	1
I-670	1	Peanut	2015-03-31	2016-07-18	Birch v Anise 1	9	1
I-670	1	Peanut	2015-03-31	2016-07-18	Birch v Anise 1	10	0
I-670	1	Peanut	2015-03-31	2016-08-08	Birch v Anise 2	1	0
I-670	1	Peanut	2015-03-31	2016-08-08	Birch v Anise 2	2	0
I-670	1	Peanut	2015-03-31	2016-08-08	Birch v Anise 2	3	1
I-670	1	Peanut	2015-03-31	2016-08-08	Birch v Anise 2	4	1
I-670	1	Peanut	2015-03-31	2016-08-08	Birch v Anise 2	5	0
I-670	1	Peanut	2015-03-31	2016-08-08	Birch v Anise 2	6	0
I-670	1	Peanut	2015-03-31	2016-08-08	Birch v Anise 2	7	1
I-670	1	Peanut	2015-03-31	2016-08-08	Birch v Anise 2	8	1
I-670	1	Peanut	2015-03-31	2016-08-08	Birch v Anise 2	9	1
I-670	1	Peanut	2015-03-31	2016-08-08	Birch v Anise 2	10	0
I-670	1	Peanut	2015-03-31	2016-08-20	Birch v Anise 3	1	0
I-670	1	Peanut	2015-03-31	2016-08-20	Birch v Anise 3	2	0
I-670	1	Peanut	2015-03-31	2016-08-20	Birch v Anise 3	3	1
I-670	1	Peanut	2015-03-31	2016-08-20	Birch v Anise 3	4	1
I-670	1	Peanut	2015-03-31	2016-08-20	Birch v Anise 3	5	0
I-670	1	Peanut	2015-03-31	2016-08-20	Birch v Anise 3	6	0
I-670	1	Peanut	2015-03-31	2016-08-20	Birch v Anise 3	7	1
I-670	1	Peanut	2015-03-31	2016-08-20	Birch v Anise 3	8	1
I-670	1	Peanut	2015-03-31	2016-08-20	Birch v Anise 3	9	1
I-670	1	Peanut	2015-03-31	2016-08-20	Birch v Anise 3	10	0
I-670	1	Peanut	2015-03-31	2016-08-30	Birch v Anise 4	1	0
I-670	1	Peanut	2015-03-31	2016-08-30	Birch v Anise 4	2	0
I-670	1	Peanut	2015-03-31	2016-08-30	Birch v Anise 4	3	1
I-670	1	Peanut	2015-03-31	2016-08-30	Birch v Anise 4	4	1
I-670	1	Peanut	2015-03-31	2016-08-30	Birch v Anise 4	5	0
I-670	1	Peanut	2015-03-31	2016-08-30	Birch v Anise 4	6	0
I-670	1	Peanut	2015-03-31	2016-08-30	Birch v Anise 4	7	1
I-670	1	Peanut	2015-03-31	2016-08-30	Birch v Anise 4	8	1
I-670	1	Peanut	2015-03-31	2016-08-30	Birch v Anise 4	9	1
I-670	1	Peanut	2015-03-31	2016-08-30	Birch v Anise 4	10	0
I-670	1	Peanut	2015-03-31	2016-09-16	Birch v Anise 5	1	0
I-670	1	Peanut	2015-03-31	2016-09-16	Birch v Anise 5	2	0
I-670	1	Peanut	2015-03-31	2016-09-16	Birch v Anise 5	3	1
I-670	1	Peanut	2015-03-31	2016-09-16	Birch v Anise 5	4	1
I-670	1	Peanut	2015-03-31	2016-09-16	Birch v Anise 5	5	0
I-670	1	Peanut	2015-03-31	2016-09-16	Birch v Anise 5	6	0
I-670	1	Peanut	2015-03-31	2016-09-16	Birch v Anise 5	7	1
I-670	1	Peanut	2015-03-31	2016-09-16	Birch v Anise 5	8	1
I-670	1	Peanut	2015-03-31	2016-09-16	Birch v Anise 5	9	0
I-670	1	Peanut	2015-03-31	2016-09-16	Birch v Anise 5	10	0
I-670	1	Peanut	2015-03-31	2016-09-28	Birch v Anise 6	1	0
I-670	1	Peanut	2015-03-31	2016-09-28	Birch v Anise 6	2	0
I-670	1	Peanut	2015-03-31	2016-09-28	Birch v Anise 6	3	1
I-670	1	Peanut	2015-03-31	2016-09-28	Birch v Anise 6	4	1
I-670	1	Peanut	2015-03-31	2016-09-28	Birch v Anise 6	5	0
I-670	1	Peanut	2015-03-31	2016-09-28	Birch v Anise 6	6	0
I-670	1	Peanut	2015-03-31	2016-09-28	Birch v Anise 6	7	1
I-670	1	Peanut	2015-03-31	2016-09-28	Birch v Anise 6	8	1
I-670	1	Peanut	2015-03-31	2016-09-28	Birch v Anise 6	9	1
I-670	1	Peanut	2015-03-31	2016-09-28	Birch v Anise 6	10	1
I-670	1	Peanut	2015-03-31	2016-10-11	Birch v Anise 7	1	0
I-670	1	Peanut	2015-03-31	2016-10-11	Birch v Anise 7	2	0
I-670	1	Peanut	2015-03-31	2016-10-11	Birch v Anise 7	3	1
I-670	1	Peanut	2015-03-31	2016-10-11	Birch v Anise 7	4	1
I-670	1	Peanut	2015-03-31	2016-10-11	Birch v Anise 7	5	0
I-670	1	Peanut	2015-03-31	2016-10-11	Birch v Anise 7	6	1
I-670	1	Peanut	2015-03-31	2016-10-11	Birch v Anise 7	7	1
I-670	1	Peanut	2015-03-31	2016-10-11	Birch v Anise 7	8	1
I-670	1	Peanut	2015-03-31	2016-10-11	Birch v Anise 7	9	1
I-670	1	Peanut	2015-03-31	2016-10-11	Birch v Anise 7	10	0
I-670	1	Peanut	2015-03-31	2016-10-26	Birch v Anise 8	1	0
I-670	1	Peanut	2015-03-31	2016-10-26	Birch v Anise 8	2	0
I-670	1	Peanut	2015-03-31	2016-10-26	Birch v Anise 8	3	1
I-670	1	Peanut	2015-03-31	2016-10-26	Birch v Anise 8	4	1
I-670	1	Peanut	2015-03-31	2016-10-26	Birch v Anise 8	5	0
I-670	1	Peanut	2015-03-31	2016-10-26	Birch v Anise 8	6	0
I-670	1	Peanut	2015-03-31	2016-10-26	Birch v Anise 8	7	0
I-670	1	Peanut	2015-03-31	2016-10-26	Birch v Anise 8	8	0
I-670	1	Peanut	2015-03-31	2016-10-26	Birch v Anise 8	9	0
I-670	1	Peanut	2015-03-31	2016-10-26	Birch v Anise 8	10	0
I-670	1	Peanut	2015-03-31	2016-11-10	Birch v Anise 9	1	0
I-670	1	Peanut	2015-03-31	2016-11-10	Birch v Anise 9	2	0
I-670	1	Peanut	2015-03-31	2016-11-10	Birch v Anise 9	3	1
I-670	1	Peanut	2015-03-31	2016-11-10	Birch v Anise 9	4	1
I-670	1	Peanut	2015-03-31	2016-11-10	Birch v Anise 9	5	0
I-670	1	Peanut	2015-03-31	2016-11-10	Birch v Anise 9	6	0
I-670	1	Peanut	2015-03-31	2016-11-10	Birch v Anise 9	7	1
I-670	1	Peanut	2015-03-31	2016-11-10	Birch v Anise 9	8	1
I-670	1	Peanut	2015-03-31	2016-11-10	Birch v Anise 9	9	1
I-670	1	Peanut	2015-03-31	2016-11-10	Birch v Anise 9	10	0
I-670	1	Peanut	2015-03-31	2016-11-22	Birch v Anise 10	1	0
I-670	1	Peanut	2015-03-31	2016-11-22	Birch v Anise 10	2	0
I-670	1	Peanut	2015-03-31	2016-11-22	Birch v Anise 10	3	1
I-670	1	Peanut	2015-03-31	2016-11-22	Birch v Anise 10	4	1
I-670	1	Peanut	2015-03-31	2016-11-22	Birch v Anise 10	5	0
I-670	1	Peanut	2015-03-31	2016-11-22	Birch v Anise 10	6	0
I-670	1	Peanut	2015-03-31	2016-11-22	Birch v Anise 10	7	1
I-670	1	Peanut	2015-03-31	2016-11-22	Birch v Anise 10	8	1
I-670	1	Peanut	2015-03-31	2016-11-22	Birch v Anise 10	9	0
I-670	1	Peanut	2015-03-31	2016-11-22	Birch v Anise 10	10	0
I-670	1	Peanut	2015-03-31	2016-12-06	Birch v Anise 11	1	0
I-670	1	Peanut	2015-03-31	2016-12-06	Birch v Anise 11	2	0
I-670	1	Peanut	2015-03-31	2016-12-06	Birch v Anise 11	3	1
I-670	1	Peanut	2015-03-31	2016-12-06	Birch v Anise 11	4	1
I-670	1	Peanut	2015-03-31	2016-12-06	Birch v Anise 11	5	1
I-670	1	Peanut	2015-03-31	2016-12-06	Birch v Anise 11	6	1
I-670	1	Peanut	2015-03-31	2016-12-06	Birch v Anise 11	7	1
I-670	1	Peanut	2015-03-31	2016-12-06	Birch v Anise 11	8	1
I-670	1	Peanut	2015-03-31	2016-12-06	Birch v Anise 11	9	1
I-670	1	Peanut	2015-03-31	2016-12-06	Birch v Anise 11	10	0
I-670	1	Peanut	2015-03-31	2016-12-21	Birch v Anise 12	1	0
I-670	1	Peanut	2015-03-31	2016-12-21	Birch v Anise 12	2	0
I-670	1	Peanut	2015-03-31	2016-12-21	Birch v Anise 12	3	1
I-670	1	Peanut	2015-03-31	2016-12-21	Birch v Anise 12	4	1
I-670	1	Peanut	2015-03-31	2016-12-21	Birch v Anise 12	5	0
I-670	1	Peanut	2015-03-31	2016-12-21	Birch v Anise 12	6	0
I-670	1	Peanut	2015-03-31	2016-12-21	Birch v Anise 12	7	1
I-670	1	Peanut	2015-03-31	2016-12-21	Birch v Anise 12	8	1
I-670	1	Peanut	2015-03-31	2016-12-21	Birch v Anise 12	9	1
I-670	1	Peanut	2015-03-31	2016-12-21	Birch v Anise 12	10	1
I-683	2	Bridgette	2015-05-20	2016-12-06	Birch v Anise 1	1	1
I-683	2	Bridgette	2015-05-20	2016-12-06	Birch v Anise 1	2	1
I-683	2	Bridgette	2015-05-20	2016-12-06	Birch v Anise 1	3	1
I-683	2	Bridgette	2015-05-20	2016-12-06	Birch v Anise 1	4	0
I-683	2	Bridgette	2015-05-20	2016-12-06	Birch v Anise 1	5	1
I-683	2	Bridgette	2015-05-20	2016-12-06	Birch v Anise 1	6	1
I-683	2	Bridgette	2015-05-20	2016-12-06	Birch v Anise 1	7	1
I-683	2	Bridgette	2015-05-20	2016-12-06	Birch v Anise 1	8	1
I-683	2	Bridgette	2015-05-20	2016-12-06	Birch v Anise 1	9	1
I-683	2	Bridgette	2015-05-20	2016-12-06	Birch v Anise 1	10	1
I-683	2	Bridgette	2015-05-20	2017-12-19	Birch v Clove 1	1	1
I-683	2	Bridgette	2015-05-20	2017-12-19	Birch v Clove 1	2	0
I-683	2	Bridgette	2015-05-20	2017-12-19	Birch v Clove 1	3	0
I-683	2	Bridgette	2015-05-20	2017-12-19	Birch v Clove 1	4	0
I-683	2	Bridgette	2015-05-20	2017-12-19	Birch v Clove 1	5	1
I-683	2	Bridgette	2015-05-20	2017-12-19	Birch v Clove 1	6	1
I-683	2	Bridgette	2015-05-20	2017-12-19	Birch v Clove 1	7	1
I-683	2	Bridgette	2015-05-20	2017-12-19	Birch v Clove 1	8	1
I-683	2	Bridgette	2015-05-20	2017-12-19	Birch v Clove 1	9	0
I-683	2	Bridgette	2015-05-20	2017-12-19	Birch v Clove 1	10	1
I-683	2	Bridgette	2015-05-20	2017-01-09	Birch v Clove 2	1	1
I-683	2	Bridgette	2015-05-20	2017-01-09	Birch v Clove 2	2	1
I-683	2	Bridgette	2015-05-20	2017-01-09	Birch v Clove 2	3	1
I-683	2	Bridgette	2015-05-20	2017-01-09	Birch v Clove 2	4	1
I-683	2	Bridgette	2015-05-20	2017-01-09	Birch v Clove 2	5	1
I-683	2	Bridgette	2015-05-20	2017-01-09	Birch v Clove 2	6	1
I-683	2	Bridgette	2015-05-20	2017-01-09	Birch v Clove 2	7	1
I-683	2	Bridgette	2015-05-20	2017-01-09	Birch v Clove 2	8	1
I-683	2	Bridgette	2015-05-20	2017-01-09	Birch v Clove 2	9	1
I-683	2	Bridgette	2015-05-20	2017-01-09	Birch v Clove 2	10	1
I-687	2	Gus	2015-05-20	2016-09-13	Birch v Anise 1	1	1
I-687	2	Gus	2015-05-20	2016-09-13	Birch v Anise 1	2	1
I-687	2	Gus	2015-05-20	2016-09-13	Birch v Anise 1	3	0
I-687	2	Gus	2015-05-20	2016-09-13	Birch v Anise 1	4	1
I-687	2	Gus	2015-05-20	2016-09-13	Birch v Anise 1	5	1
I-687	2	Gus	2015-05-20	2016-09-13	Birch v Anise 1	6	1
I-687	2	Gus	2015-05-20	2016-09-13	Birch v Anise 1	7	1
I-687	2	Gus	2015-05-20	2016-09-13	Birch v Anise 1	8	1
I-687	2	Gus	2015-05-20	2016-09-13	Birch v Anise 1	9	1
I-687	2	Gus	2015-05-20	2016-09-13	Birch v Anise 1	10	1
I-687	2	Gus	2015-05-20	2016-09-28	Birch v Clove 1	1	1
I-687	2	Gus	2015-05-20	2016-09-28	Birch v Clove 1	2	1
I-687	2	Gus	2015-05-20	2016-09-28	Birch v Clove 1	3	0
I-687	2	Gus	2015-05-20	2016-09-28	Birch v Clove 1	4	1
I-687	2	Gus	2015-05-20	2016-09-28	Birch v Clove 1	5	1
I-687	2	Gus	2015-05-20	2016-09-28	Birch v Clove 1	6	1
I-687	2	Gus	2015-05-20	2016-09-28	Birch v Clove 1	7	1
I-687	2	Gus	2015-05-20	2016-09-28	Birch v Clove 1	8	1
I-687	2	Gus	2015-05-20	2016-09-28	Birch v Clove 1	9	1
I-687	2	Gus	2015-05-20	2016-09-28	Birch v Clove 1	10	1
I-691	2	Scruffy	2015-05-20	2016-08-08	Birch v Anise 1	1	0
I-691	2	Scruffy	2015-05-20	2016-08-08	Birch v Anise 1	2	0
I-691	2	Scruffy	2015-05-20	2016-08-08	Birch v Anise 1	3	1
I-691	2	Scruffy	2015-05-20	2016-08-08	Birch v Anise 1	4	1
I-691	2	Scruffy	2015-05-20	2016-08-08	Birch v Anise 1	5	1
I-691	2	Scruffy	2015-05-20	2016-08-08	Birch v Anise 1	6	1
I-691	2	Scruffy	2015-05-20	2016-08-08	Birch v Anise 1	7	1
I-691	2	Scruffy	2015-05-20	2016-08-08	Birch v Anise 1	8	1
I-691	2	Scruffy	2015-05-20	2016-08-08	Birch v Anise 1	9	1
I-691	2	Scruffy	2015-05-20	2016-08-08	Birch v Anise 1	10	1
I-691	2	Scruffy	2015-05-20	2016-08-15	Birch v Anise 2	1	0
I-691	2	Scruffy	2015-05-20	2016-08-15	Birch v Anise 2	2	0
I-691	2	Scruffy	2015-05-20	2016-08-15	Birch v Anise 2	3	1
I-691	2	Scruffy	2015-05-20	2016-08-15	Birch v Anise 2	4	1
I-691	2	Scruffy	2015-05-20	2016-08-15	Birch v Anise 2	5	1
I-691	2	Scruffy	2015-05-20	2016-08-15	Birch v Anise 2	6	1
I-691	2	Scruffy	2015-05-20	2016-08-15	Birch v Anise 2	7	1
I-691	2	Scruffy	2015-05-20	2016-08-15	Birch v Anise 2	8	1
I-691	2	Scruffy	2015-05-20	2016-08-15	Birch v Anise 2	9	0
I-691	2	Scruffy	2015-05-20	2016-08-15	Birch v Anise 2	10	1
I-691	2	Scruffy	2015-05-20	2016-08-29	Birch v Anise 3	1	0
I-691	2	Scruffy	2015-05-20	2016-08-29	Birch v Anise 3	2	0
I-691	2	Scruffy	2015-05-20	2016-08-29	Birch v Anise 3	3	1
I-691	2	Scruffy	2015-05-20	2016-08-29	Birch v Anise 3	4	1
I-691	2	Scruffy	2015-05-20	2016-08-29	Birch v Anise 3	5	1
I-691	2	Scruffy	2015-05-20	2016-08-29	Birch v Anise 3	6	1
I-691	2	Scruffy	2015-05-20	2016-08-29	Birch v Anise 3	7	1
I-691	2	Scruffy	2015-05-20	2016-08-29	Birch v Anise 3	8	1
I-691	2	Scruffy	2015-05-20	2016-08-29	Birch v Anise 3	9	1
I-691	2	Scruffy	2015-05-20	2016-08-29	Birch v Anise 3	10	1
I-691	2	Scruffy	2015-05-20	2016-09-16	Birch v Anise 4	1	1
I-691	2	Scruffy	2015-05-20	2016-09-16	Birch v Anise 4	2	1
I-691	2	Scruffy	2015-05-20	2016-09-16	Birch v Anise 4	3	1
I-691	2	Scruffy	2015-05-20	2016-09-16	Birch v Anise 4	4	1
I-691	2	Scruffy	2015-05-20	2016-09-16	Birch v Anise 4	5	1
I-691	2	Scruffy	2015-05-20	2016-09-16	Birch v Anise 4	6	1
I-691	2	Scruffy	2015-05-20	2016-09-16	Birch v Anise 4	7	1
I-691	2	Scruffy	2015-05-20	2016-09-16	Birch v Anise 4	8	1
I-691	2	Scruffy	2015-05-20	2016-09-16	Birch v Anise 4	9	1
I-691	2	Scruffy	2015-05-20	2016-09-16	Birch v Anise 4	10	1
I-691	2	Scruffy	2015-05-20	2016-09-28	Birch v Clove 1	1	0
I-691	2	Scruffy	2015-05-20	2016-09-28	Birch v Clove 1	2	0
I-691	2	Scruffy	2015-05-20	2016-09-28	Birch v Clove 1	3	1
I-691	2	Scruffy	2015-05-20	2016-09-28	Birch v Clove 1	4	1
I-691	2	Scruffy	2015-05-20	2016-09-28	Birch v Clove 1	5	0
I-691	2	Scruffy	2015-05-20	2016-09-28	Birch v Clove 1	6	1
I-691	2	Scruffy	2015-05-20	2016-09-28	Birch v Clove 1	7	1
I-691	2	Scruffy	2015-05-20	2016-09-28	Birch v Clove 1	8	1
I-691	2	Scruffy	2015-05-20	2016-09-28	Birch v Clove 1	9	1
I-691	2	Scruffy	2015-05-20	2016-09-28	Birch v Clove 1	10	1
I-691	2	Scruffy	2015-05-20	2016-10-11	Birch v Clove 2	1	0
I-691	2	Scruffy	2015-05-20	2016-10-11	Birch v Clove 2	2	0
I-691	2	Scruffy	2015-05-20	2016-10-11	Birch v Clove 2	3	1
I-691	2	Scruffy	2015-05-20	2016-10-11	Birch v Clove 2	4	1
I-691	2	Scruffy	2015-05-20	2016-10-11	Birch v Clove 2	5	0
I-691	2	Scruffy	2015-05-20	2016-10-11	Birch v Clove 2	6	1
I-691	2	Scruffy	2015-05-20	2016-10-11	Birch v Clove 2	7	1
I-691	2	Scruffy	2015-05-20	2016-10-11	Birch v Clove 2	8	1
I-691	2	Scruffy	2015-05-20	2016-10-11	Birch v Clove 2	9	1
I-691	2	Scruffy	2015-05-20	2016-10-11	Birch v Clove 2	10	1
I-691	2	Scruffy	2015-05-20	2016-10-24	Birch v Clove 3	1	0
I-691	2	Scruffy	2015-05-20	2016-10-24	Birch v Clove 3	2	0
I-691	2	Scruffy	2015-05-20	2016-10-24	Birch v Clove 3	3	1
I-691	2	Scruffy	2015-05-20	2016-10-24	Birch v Clove 3	4	1
I-691	2	Scruffy	2015-05-20	2016-10-24	Birch v Clove 3	5	0
I-691	2	Scruffy	2015-05-20	2016-10-24	Birch v Clove 3	6	1
I-691	2	Scruffy	2015-05-20	2016-10-24	Birch v Clove 3	7	1
I-691	2	Scruffy	2015-05-20	2016-10-24	Birch v Clove 3	8	1
I-691	2	Scruffy	2015-05-20	2016-10-24	Birch v Clove 3	9	1
I-691	2	Scruffy	2015-05-20	2016-10-24	Birch v Clove 3	10	1
I-691	2	Scruffy	2015-05-20	2016-11-08	Birch v Clove 4	1	0
I-691	2	Scruffy	2015-05-20	2016-11-08	Birch v Clove 4	2	0
I-691	2	Scruffy	2015-05-20	2016-11-08	Birch v Clove 4	3	1
I-691	2	Scruffy	2015-05-20	2016-11-08	Birch v Clove 4	4	1
I-691	2	Scruffy	2015-05-20	2016-11-08	Birch v Clove 4	5	1
I-691	2	Scruffy	2015-05-20	2016-11-08	Birch v Clove 4	6	1
I-691	2	Scruffy	2015-05-20	2016-11-08	Birch v Clove 4	7	1
I-691	2	Scruffy	2015-05-20	2016-11-08	Birch v Clove 4	8	1
I-691	2	Scruffy	2015-05-20	2016-11-08	Birch v Clove 4	9	1
I-691	2	Scruffy	2015-05-20	2016-11-08	Birch v Clove 4	10	1
I-691	2	Scruffy	2015-05-20	2016-11-22	Birch v Clove 5	1	0
I-691	2	Scruffy	2015-05-20	2016-11-22	Birch v Clove 5	2	0
I-691	2	Scruffy	2015-05-20	2016-11-22	Birch v Clove 5	3	1
I-691	2	Scruffy	2015-05-20	2016-11-22	Birch v Clove 5	4	1
I-691	2	Scruffy	2015-05-20	2016-11-22	Birch v Clove 5	5	1
I-691	2	Scruffy	2015-05-20	2016-11-22	Birch v Clove 5	6	1
I-691	2	Scruffy	2015-05-20	2016-11-22	Birch v Clove 5	7	1
I-691	2	Scruffy	2015-05-20	2016-11-22	Birch v Clove 5	8	1
I-691	2	Scruffy	2015-05-20	2016-11-22	Birch v Clove 5	9	1
I-691	2	Scruffy	2015-05-20	2016-11-22	Birch v Clove 5	10	1
I-692	2	Leo	2015-05-20	2016-11-22	Birch v Anise 1	1	0
I-692	2	Leo	2015-05-20	2016-11-22	Birch v Anise 1	2	0
I-692	2	Leo	2015-05-20	2016-11-22	Birch v Anise 1	3	1
I-692	2	Leo	2015-05-20	2016-11-22	Birch v Anise 1	4	1
I-692	2	Leo	2015-05-20	2016-11-22	Birch v Anise 1	5	1
I-692	2	Leo	2015-05-20	2016-11-22	Birch v Anise 1	6	1
I-692	2	Leo	2015-05-20	2016-11-22	Birch v Anise 1	7	1
I-692	2	Leo	2015-05-20	2016-11-22	Birch v Anise 1	8	0
I-692	2	Leo	2015-05-20	2016-11-22	Birch v Anise 1	9	1
I-692	2	Leo	2015-05-20	2016-11-22	Birch v Anise 1	10	9999
I-692	2	Leo	2015-05-20	2016-12-06	Birch v Anise 2	1	1
I-692	2	Leo	2015-05-20	2016-12-06	Birch v Anise 2	2	1
I-692	2	Leo	2015-05-20	2016-12-06	Birch v Anise 2	3	1
I-692	2	Leo	2015-05-20	2016-12-06	Birch v Anise 2	4	1
I-692	2	Leo	2015-05-20	2016-12-06	Birch v Anise 2	5	1
I-692	2	Leo	2015-05-20	2016-12-06	Birch v Anise 2	6	0
I-692	2	Leo	2015-05-20	2016-12-06	Birch v Anise 2	7	0
I-692	2	Leo	2015-05-20	2016-12-06	Birch v Anise 2	8	1
I-692	2	Leo	2015-05-20	2016-12-06	Birch v Anise 2	9	1
I-692	2	Leo	2015-05-20	2016-12-06	Birch v Anise 2	10	0
I-692	2	Leo	2015-05-20	2016-12-19	Birch v Anise 3	1	0
I-692	2	Leo	2015-05-20	2016-12-19	Birch v Anise 3	2	1
I-692	2	Leo	2015-05-20	2016-12-19	Birch v Anise 3	3	1
I-692	2	Leo	2015-05-20	2016-12-19	Birch v Anise 3	4	1
I-692	2	Leo	2015-05-20	2016-12-19	Birch v Anise 3	5	1
I-692	2	Leo	2015-05-20	2016-12-19	Birch v Anise 3	6	1
I-692	2	Leo	2015-05-20	2016-12-19	Birch v Anise 3	7	1
I-692	2	Leo	2015-05-20	2016-12-19	Birch v Anise 3	8	1
I-692	2	Leo	2015-05-20	2016-12-19	Birch v Anise 3	9	1
I-692	2	Leo	2015-05-20	2016-12-19	Birch v Anise 3	10	1
I-692	2	Leo	2015-05-20	2017-01-10	Birch v Clove 1	1	0
I-692	2	Leo	2015-05-20	2017-01-10	Birch v Clove 1	2	0
I-692	2	Leo	2015-05-20	2017-01-10	Birch v Clove 1	3	1
I-692	2	Leo	2015-05-20	2017-01-10	Birch v Clove 1	4	1
I-692	2	Leo	2015-05-20	2017-01-10	Birch v Clove 1	5	0
I-692	2	Leo	2015-05-20	2017-01-10	Birch v Clove 1	6	0
I-692	2	Leo	2015-05-20	2017-01-10	Birch v Clove 1	7	1
I-692	2	Leo	2015-05-20	2017-01-10	Birch v Clove 1	8	1
I-692	2	Leo	2015-05-20	2017-01-10	Birch v Clove 1	9	0
I-692	2	Leo	2015-05-20	2017-01-10	Birch v Clove 1	10	1
I-692	2	Leo	2015-05-20	2017-01-24	Birch v Clove 2	1	0
I-692	2	Leo	2015-05-20	2017-01-24	Birch v Clove 2	2	1
I-692	2	Leo	2015-05-20	2017-01-24	Birch v Clove 2	3	1
I-692	2	Leo	2015-05-20	2017-01-24	Birch v Clove 2	4	1
I-692	2	Leo	2015-05-20	2017-01-24	Birch v Clove 2	5	1
I-692	2	Leo	2015-05-20	2017-01-24	Birch v Clove 2	6	1
I-692	2	Leo	2015-05-20	2017-01-24	Birch v Clove 2	7	1
I-692	2	Leo	2015-05-20	2017-01-24	Birch v Clove 2	8	1
I-692	2	Leo	2015-05-20	2017-01-24	Birch v Clove 2	9	1
I-692	2	Leo	2015-05-20	2017-01-24	Birch v Clove 2	10	1
I-720	3	Suzie	2015-08-31	2016-08-08	Birch v Anise 1	1	1
I-720	3	Suzie	2015-08-31	2016-08-08	Birch v Anise 1	2	1
I-720	3	Suzie	2015-08-31	2016-08-08	Birch v Anise 1	3	0
I-720	3	Suzie	2015-08-31	2016-08-08	Birch v Anise 1	4	0
I-720	3	Suzie	2015-08-31	2016-08-08	Birch v Anise 1	5	1
I-720	3	Suzie	2015-08-31	2016-08-08	Birch v Anise 1	6	1
I-720	3	Suzie	2015-08-31	2016-08-08	Birch v Anise 1	7	1
I-720	3	Suzie	2015-08-31	2016-08-08	Birch v Anise 1	8	1
I-720	3	Suzie	2015-08-31	2016-08-08	Birch v Anise 1	9	1
I-720	3	Suzie	2015-08-31	2016-08-08	Birch v Anise 1	10	1
I-720	3	Suzie	2015-08-31	2016-08-18	Birch v Anise 2	1	1
I-720	3	Suzie	2015-08-31	2016-08-18	Birch v Anise 2	2	0
I-720	3	Suzie	2015-08-31	2016-08-18	Birch v Anise 2	3	1
I-720	3	Suzie	2015-08-31	2016-08-18	Birch v Anise 2	4	1
I-720	3	Suzie	2015-08-31	2016-08-18	Birch v Anise 2	5	1
I-720	3	Suzie	2015-08-31	2016-08-18	Birch v Anise 2	6	1
I-720	3	Suzie	2015-08-31	2016-08-18	Birch v Anise 2	7	1
I-720	3	Suzie	2015-08-31	2016-08-18	Birch v Anise 2	8	1
I-720	3	Suzie	2015-08-31	2016-08-18	Birch v Anise 2	9	1
I-720	3	Suzie	2015-08-31	2016-08-18	Birch v Anise 2	10	1
I-720	3	Suzie	2015-08-31	2016-08-29	Birch v Clove 1	1	0
I-720	3	Suzie	2015-08-31	2016-08-29	Birch v Clove 1	2	0
I-720	3	Suzie	2015-08-31	2016-08-29	Birch v Clove 1	3	0
I-720	3	Suzie	2015-08-31	2016-08-29	Birch v Clove 1	4	0
I-720	3	Suzie	2015-08-31	2016-08-29	Birch v Clove 1	5	0
I-720	3	Suzie	2015-08-31	2016-08-29	Birch v Clove 1	6	1
I-720	3	Suzie	2015-08-31	2016-08-29	Birch v Clove 1	7	1
I-720	3	Suzie	2015-08-31	2016-08-29	Birch v Clove 1	8	1
I-720	3	Suzie	2015-08-31	2016-08-29	Birch v Clove 1	9	1
I-720	3	Suzie	2015-08-31	2016-08-29	Birch v Clove 1	10	1
I-720	3	Suzie	2015-08-31	2016-09-16	Birch v Clove 2	1	1
I-720	3	Suzie	2015-08-31	2016-09-16	Birch v Clove 2	2	1
I-720	3	Suzie	2015-08-31	2016-09-16	Birch v Clove 2	3	0
I-720	3	Suzie	2015-08-31	2016-09-16	Birch v Clove 2	4	0
I-720	3	Suzie	2015-08-31	2016-09-16	Birch v Clove 2	5	1
I-720	3	Suzie	2015-08-31	2016-09-16	Birch v Clove 2	6	1
I-720	3	Suzie	2015-08-31	2016-09-16	Birch v Clove 2	7	1
I-720	3	Suzie	2015-08-31	2016-09-16	Birch v Clove 2	8	1
I-720	3	Suzie	2015-08-31	2016-09-16	Birch v Clove 2	9	1
I-720	3	Suzie	2015-08-31	2016-09-16	Birch v Clove 2	10	1
I-720	3	Suzie	2015-08-31	2016-09-29	Birch v Clove 3	1	1
I-720	3	Suzie	2015-08-31	2016-09-29	Birch v Clove 3	2	1
I-720	3	Suzie	2015-08-31	2016-09-29	Birch v Clove 3	3	0
I-720	3	Suzie	2015-08-31	2016-09-29	Birch v Clove 3	4	1
I-720	3	Suzie	2015-08-31	2016-09-29	Birch v Clove 3	5	1
I-720	3	Suzie	2015-08-31	2016-09-29	Birch v Clove 3	6	0
I-720	3	Suzie	2015-08-31	2016-09-29	Birch v Clove 3	7	1
I-720	3	Suzie	2015-08-31	2016-09-29	Birch v Clove 3	8	1
I-720	3	Suzie	2015-08-31	2016-09-29	Birch v Clove 3	9	1
I-720	3	Suzie	2015-08-31	2016-09-29	Birch v Clove 3	10	1
I-722	1	Gloria	2015-08-31	2016-07-08	Birch v Anise 1	1	0
I-722	1	Gloria	2015-08-31	2016-07-08	Birch v Anise 1	2	0
I-722	1	Gloria	2015-08-31	2016-07-08	Birch v Anise 1	3	0
I-722	1	Gloria	2015-08-31	2016-07-08	Birch v Anise 1	4	1
I-722	1	Gloria	2015-08-31	2016-07-08	Birch v Anise 1	5	1
I-722	1	Gloria	2015-08-31	2016-07-08	Birch v Anise 1	6	0
I-722	1	Gloria	2015-08-31	2016-07-08	Birch v Anise 1	7	0
I-722	1	Gloria	2015-08-31	2016-07-08	Birch v Anise 1	8	1
I-722	1	Gloria	2015-08-31	2016-07-08	Birch v Anise 1	9	0
I-722	1	Gloria	2015-08-31	2016-07-08	Birch v Anise 1	10	0
I-722	1	Gloria	2015-08-31	2016-07-18	Birch v Anise 2	1	1
I-722	1	Gloria	2015-08-31	2016-07-18	Birch v Anise 2	2	1
I-722	1	Gloria	2015-08-31	2016-07-18	Birch v Anise 2	3	1
I-722	1	Gloria	2015-08-31	2016-07-18	Birch v Anise 2	4	0
I-722	1	Gloria	2015-08-31	2016-07-18	Birch v Anise 2	5	0
I-722	1	Gloria	2015-08-31	2016-07-18	Birch v Anise 2	6	1
I-722	1	Gloria	2015-08-31	2016-07-18	Birch v Anise 2	7	1
I-722	1	Gloria	2015-08-31	2016-07-18	Birch v Anise 2	8	1
I-722	1	Gloria	2015-08-31	2016-07-18	Birch v Anise 2	9	1
I-722	1	Gloria	2015-08-31	2016-07-18	Birch v Anise 2	10	0
I-722	1	Gloria	2015-08-31	2016-08-08	Birch v Anise 3	1	0
I-722	1	Gloria	2015-08-31	2016-08-08	Birch v Anise 3	2	0
I-722	1	Gloria	2015-08-31	2016-08-08	Birch v Anise 3	3	1
I-722	1	Gloria	2015-08-31	2016-08-08	Birch v Anise 3	4	1
I-722	1	Gloria	2015-08-31	2016-08-08	Birch v Anise 3	5	1
I-722	1	Gloria	2015-08-31	2016-08-08	Birch v Anise 3	6	1
I-722	1	Gloria	2015-08-31	2016-08-08	Birch v Anise 3	7	1
I-722	1	Gloria	2015-08-31	2016-08-08	Birch v Anise 3	8	0
I-722	1	Gloria	2015-08-31	2016-08-08	Birch v Anise 3	9	0
I-722	1	Gloria	2015-08-31	2016-08-08	Birch v Anise 3	10	1
I-722	1	Gloria	2015-08-31	2016-08-18	Birch v Anise 4	1	0
I-722	1	Gloria	2015-08-31	2016-08-18	Birch v Anise 4	2	0
I-722	1	Gloria	2015-08-31	2016-08-18	Birch v Anise 4	3	1
I-722	1	Gloria	2015-08-31	2016-08-18	Birch v Anise 4	4	1
I-722	1	Gloria	2015-08-31	2016-08-18	Birch v Anise 4	5	1
I-722	1	Gloria	2015-08-31	2016-08-18	Birch v Anise 4	6	1
I-722	1	Gloria	2015-08-31	2016-08-18	Birch v Anise 4	7	1
I-722	1	Gloria	2015-08-31	2016-08-18	Birch v Anise 4	8	1
I-722	1	Gloria	2015-08-31	2016-08-18	Birch v Anise 4	9	1
I-722	1	Gloria	2015-08-31	2016-08-18	Birch v Anise 4	10	1
I-722	1	Gloria	2015-08-31	2016-08-30	Birch v Anise 5	1	1
I-722	1	Gloria	2015-08-31	2016-08-30	Birch v Anise 5	2	1
I-722	1	Gloria	2015-08-31	2016-08-30	Birch v Anise 5	3	1
I-722	1	Gloria	2015-08-31	2016-08-30	Birch v Anise 5	4	1
I-722	1	Gloria	2015-08-31	2016-08-30	Birch v Anise 5	5	1
I-722	1	Gloria	2015-08-31	2016-08-30	Birch v Anise 5	6	1
I-722	1	Gloria	2015-08-31	2016-08-30	Birch v Anise 5	7	1
I-722	1	Gloria	2015-08-31	2016-08-30	Birch v Anise 5	8	1
I-722	1	Gloria	2015-08-31	2016-08-30	Birch v Anise 5	9	1
I-722	1	Gloria	2015-08-31	2016-08-30	Birch v Anise 5	10	1
I-722	1	Gloria	2015-08-31	2016-09-16	Birch v Clove 1	1	0
I-722	1	Gloria	2015-08-31	2016-09-16	Birch v Clove 1	2	0
I-722	1	Gloria	2015-08-31	2016-09-16	Birch v Clove 1	3	1
I-722	1	Gloria	2015-08-31	2016-09-16	Birch v Clove 1	4	1
I-722	1	Gloria	2015-08-31	2016-09-16	Birch v Clove 1	5	0
I-722	1	Gloria	2015-08-31	2016-09-16	Birch v Clove 1	6	0
I-722	1	Gloria	2015-08-31	2016-09-16	Birch v Clove 1	7	1
I-722	1	Gloria	2015-08-31	2016-09-16	Birch v Clove 1	8	1
I-722	1	Gloria	2015-08-31	2016-09-16	Birch v Clove 1	9	0
I-722	1	Gloria	2015-08-31	2016-09-16	Birch v Clove 1	10	1
I-722	1	Gloria	2015-08-31	2016-09-28	Birch v Clove 2	1	0
I-722	1	Gloria	2015-08-31	2016-09-28	Birch v Clove 2	2	0
I-722	1	Gloria	2015-08-31	2016-09-28	Birch v Clove 2	3	1
I-722	1	Gloria	2015-08-31	2016-09-28	Birch v Clove 2	4	1
I-722	1	Gloria	2015-08-31	2016-09-28	Birch v Clove 2	5	1
I-722	1	Gloria	2015-08-31	2016-09-28	Birch v Clove 2	6	1
I-722	1	Gloria	2015-08-31	2016-09-28	Birch v Clove 2	7	1
I-722	1	Gloria	2015-08-31	2016-09-28	Birch v Clove 2	8	1
I-722	1	Gloria	2015-08-31	2016-09-28	Birch v Clove 2	9	1
I-722	1	Gloria	2015-08-31	2016-09-28	Birch v Clove 2	10	1
I-722	1	Gloria	2015-08-31	2006-10-11	Birch v Clove 3	1	1
I-722	1	Gloria	2015-08-31	2006-10-11	Birch v Clove 3	2	1
I-722	1	Gloria	2015-08-31	2006-10-11	Birch v Clove 3	3	0
I-722	1	Gloria	2015-08-31	2006-10-11	Birch v Clove 3	4	0
I-722	1	Gloria	2015-08-31	2006-10-11	Birch v Clove 3	5	1
I-722	1	Gloria	2015-08-31	2006-10-11	Birch v Clove 3	6	0
I-722	1	Gloria	2015-08-31	2006-10-11	Birch v Clove 3	7	1
I-722	1	Gloria	2015-08-31	2006-10-11	Birch v Clove 3	8	1
I-722	1	Gloria	2015-08-31	2006-10-11	Birch v Clove 3	9	1
I-722	1	Gloria	2015-08-31	2006-10-11	Birch v Clove 3	10	1
I-722	1	Gloria	2015-08-31	2016-10-25	Birch v Clove 4	1	1
I-722	1	Gloria	2015-08-31	2016-10-25	Birch v Clove 4	2	1
I-722	1	Gloria	2015-08-31	2016-10-25	Birch v Clove 4	3	1
I-722	1	Gloria	2015-08-31	2016-10-25	Birch v Clove 4	4	1
I-722	1	Gloria	2015-08-31	2016-10-25	Birch v Clove 4	5	1
I-722	1	Gloria	2015-08-31	2016-10-25	Birch v Clove 4	6	1
I-722	1	Gloria	2015-08-31	2016-10-25	Birch v Clove 4	7	1
I-722	1	Gloria	2015-08-31	2016-10-25	Birch v Clove 4	8	1
I-722	1	Gloria	2015-08-31	2016-10-25	Birch v Clove 4	9	1
I-722	1	Gloria	2015-08-31	2016-10-25	Birch v Clove 4	10	1
I-725	3	Tommy	2015-08-31	2016-06-23	Birch v Anise 1	1	0
I-725	3	Tommy	2015-08-31	2016-06-23	Birch v Anise 1	2	0
I-725	3	Tommy	2015-08-31	2016-06-23	Birch v Anise 1	3	1
I-725	3	Tommy	2015-08-31	2016-06-23	Birch v Anise 1	4	1
I-725	3	Tommy	2015-08-31	2016-06-23	Birch v Anise 1	5	1
I-725	3	Tommy	2015-08-31	2016-06-23	Birch v Anise 1	6	1
I-725	3	Tommy	2015-08-31	2016-06-23	Birch v Anise 1	7	1
I-725	3	Tommy	2015-08-31	2016-06-23	Birch v Anise 1	8	1
I-725	3	Tommy	2015-08-31	2016-06-23	Birch v Anise 1	9	1
I-725	3	Tommy	2015-08-31	2016-06-23	Birch v Anise 1	10	1
I-725	3	Tommy	2015-08-31	2016-07-08	Birch v Anise 2	1	1
I-725	3	Tommy	2015-08-31	2016-07-08	Birch v Anise 2	2	1
I-725	3	Tommy	2015-08-31	2016-07-08	Birch v Anise 2	3	1
I-725	3	Tommy	2015-08-31	2016-07-08	Birch v Anise 2	4	1
I-725	3	Tommy	2015-08-31	2016-07-08	Birch v Anise 2	5	1
I-725	3	Tommy	2015-08-31	2016-07-08	Birch v Anise 2	6	1
I-725	3	Tommy	2015-08-31	2016-07-08	Birch v Anise 2	7	1
I-725	3	Tommy	2015-08-31	2016-07-08	Birch v Anise 2	8	1
I-725	3	Tommy	2015-08-31	2016-07-08	Birch v Anise 2	9	1
I-725	3	Tommy	2015-08-31	2016-07-08	Birch v Anise 2	10	1
I-725	3	Tommy	2015-08-31	2016-07-20	Birch v Clove 1	1	0
I-725	3	Tommy	2015-08-31	2016-07-20	Birch v Clove 1	2	0
I-725	3	Tommy	2015-08-31	2016-07-20	Birch v Clove 1	3	0
I-725	3	Tommy	2015-08-31	2016-07-20	Birch v Clove 1	4	1
I-725	3	Tommy	2015-08-31	2016-07-20	Birch v Clove 1	5	1
I-725	3	Tommy	2015-08-31	2016-07-20	Birch v Clove 1	6	0
I-725	3	Tommy	2015-08-31	2016-07-20	Birch v Clove 1	7	1
I-725	3	Tommy	2015-08-31	2016-07-20	Birch v Clove 1	8	0
I-725	3	Tommy	2015-08-31	2016-07-20	Birch v Clove 1	9	0
I-725	3	Tommy	2015-08-31	2016-07-20	Birch v Clove 1	10	0
I-725	3	Tommy	2015-08-31	2016-08-08	Birch v Clove 2	1	0
I-725	3	Tommy	2015-08-31	2016-08-08	Birch v Clove 2	2	1
I-725	3	Tommy	2015-08-31	2016-08-08	Birch v Clove 2	3	0
I-725	3	Tommy	2015-08-31	2016-08-08	Birch v Clove 2	4	1
I-725	3	Tommy	2015-08-31	2016-08-08	Birch v Clove 2	5	1
I-725	3	Tommy	2015-08-31	2016-08-08	Birch v Clove 2	6	1
I-725	3	Tommy	2015-08-31	2016-08-08	Birch v Clove 2	7	0
I-725	3	Tommy	2015-08-31	2016-08-08	Birch v Clove 2	8	1
I-725	3	Tommy	2015-08-31	2016-08-08	Birch v Clove 2	9	1
I-725	3	Tommy	2015-08-31	2016-08-08	Birch v Clove 2	10	1
I-725	3	Tommy	2015-08-31	2016-08-29	Birch v Clove 3	1	1
I-725	3	Tommy	2015-08-31	2016-08-29	Birch v Clove 3	2	1
I-725	3	Tommy	2015-08-31	2016-08-29	Birch v Clove 3	3	0
I-725	3	Tommy	2015-08-31	2016-08-29	Birch v Clove 3	4	0
I-725	3	Tommy	2015-08-31	2016-08-29	Birch v Clove 3	5	1
I-725	3	Tommy	2015-08-31	2016-08-29	Birch v Clove 3	6	1
I-725	3	Tommy	2015-08-31	2016-08-29	Birch v Clove 3	7	0
I-725	3	Tommy	2015-08-31	2016-08-29	Birch v Clove 3	8	0
I-725	3	Tommy	2015-08-31	2016-08-29	Birch v Clove 3	9	1
I-725	3	Tommy	2015-08-31	2016-08-29	Birch v Clove 3	10	1

## Sheet: Scent Prelim Train
Subject	Group	Name	DOB	Date	Session	Total Trials	Outcome
I-670	1	Peanut	2015-03-31	2016-02-16	Prelim Training Stage 1	10	Pass
I-670	1	Peanut	2015-03-31	2016-03-03	Prelim Training Stage 2	70	Pass
I-670	1	Peanut	2015-03-31	2016-04-22	Prelim Training Stage 3	60	Pass
I-680	3	Charlie	2015-05-13	2016-02-16	Prelim Training Stage 1	10	Pass
I-680	3	Charlie	2015-05-13	2016-03-03	Prelim Training Stage 2	20	Pass
I-680	3	Charlie	2015-05-13	2016-03-28	Prelim Training Stage 3	185	Fail
I-683	2	Bridgette	2015-05-20	2016-02-16	Prelim Training Stage 1	10	Pass
I-683	2	Bridgette	2015-05-20	2016-03-03	Prelim Training Stage 2	210	Pass
I-683	2	Bridgette	2015-05-20	2016-11-08	Prelim Training Stage 3	20	Pass
I-687	2	Gus	2015-05-20	2016-02-16	Prelim Training Stage 1	10	Pass
I-687	2	Gus	2015-05-20	2016-03-02	Prelim Training Stage 2	160	Pass
I-687	2	Gus	2015-05-20	2016-08-29	Prelim Training Stage 3	10	Pass
I-690	2	Timmy	2015-05-20	2016-02-16	Prelim Training Stage 1	300	Fail
I-690	2	Timmy	2015-05-20		Prelim Training Stage 2	99999
I-690	2	Timmy	2015-05-20		Prelim Training Stage 3	99999
I-691	2	Scruffy	2015-05-20	2016-02-16	Prelim Training Stage 1	10	Pass
I-691	2	Scruffy	2015-05-20	2016-03-02	Prelim Training Stage 2	30	Pass
I-691	2	Scruffy	2015-05-20	2016-03-25	Prelim Training Stage 3	110	Pass
I-692	2	Leo	2015-05-20	2016-03-02	Prelim Training Stage 1	10	Pass
I-692	2	Leo	2015-05-20	2016-04-15	Prelim Training Stage 2	140	Pass
I-692	2	Leo	2015-05-20	2016-10-25	Prelim Training Stage 3	20	Pass
I-682	1	Fran	2015-05-20	2016-02-16	Prelim Training Stage 1	10	Pass
I-682	1	Fran	2015-05-20	2016-03-03	Prelim Training Stage 2	220	Fail
I-682	1	Fran	2015-05-20		Prelim Training Stage 3	99999
I-703	1	Scarlett	2015-06-15	2016-02-16	Prelim Training Stage 1	10	Pass
I-703	1	Scarlett	2015-06-15	2016-04-15	Prelim Training Stage 2	170	Fail
I-703	1	Scarlett	2015-06-15		Prelim Training Stage 3	99999
I-720	3	Suzie	2015-08-31	2016-02-19	Prelim Training Stage 1	10	Pass
I-720	3	Suzie	2015-08-31	2016-03-03	Prelim Training Stage 2	80	Pass
I-720	3	Suzie	2015-08-31	2016-05-03	Prelim Training Stage 3	70	Pass
I-722	1	Gloria	2015-08-31	2016-02-16	Prelim Training Stage 1	10	Pass
I-722	1	Gloria	2015-08-31	2016-03-03	Prelim Training Stage 2	30	Pass
I-722	1	Gloria	2015-08-31	2016-03-25	Prelim Training Stage 3	82	Pass
I-726	3	Brutus	2015-08-31	2016-02-16	Prelim Training Stage 1	10	Pass
I-726	3	Brutus	2015-08-31	2016-03-03	Prelim Training Stage 2	177	Fail
I-726	3	Brutus	2015-08-31		Prelim Training Stage 3	99999
I-725	3	Tommy	2015-08-31	2016-02-19	Prelim Training Stage 1	10	Pass
I-725	3	Tommy	2015-08-31	2016-03-03	Prelim Training Stage 2	50	Pass
I-725	3	Tommy	2015-08-31	2016-04-22	Prelim Training Stage 3	30	Pass
